# Supplementary material for: Genome-Wide Small RNA Sequencing Identifies MicroRNAs Deregulated in Non-Small Cell Lung Carcinoma Harboring Gain-of-Function Mutant p53
Source: Genes (Basel). 2019 Oct 28;10(11):852. doi: 10.3390/genes10110852 (PMC6895929; doi:10.3390/genes10110852)
Supplement: Supplementary file 1 [file genes-10-00852-s001.zip]

Archive with 11 entries (8 files):
- genes-591077-SI/
- genes-591077-SI/genes-591077-supplementary (1)/
- genes-591077-SI/genes-591077-supplementary (1)/Supplementary information/
- genes-591077-SI/genes-591077-supplementary (1)/Supplementary information/Supplemental  Table S2.xls
- genes-591077-SI/genes-591077-supplementary (1)/Supplementary information/Supplemental  Table S4.xlsx
- genes-591077-SI/genes-591077-supplementary (1)/Supplementary information/Supplemental  Table S6.xls
- genes-591077-SI/genes-591077-supplementary (1)/Supplementary information/Supplemental  Table S7.xls
- genes-591077-SI/genes-591077-supplementary (1)/Supplementary information/Supplemental Table S1.xls
- genes-591077-SI/genes-591077-supplementary (1)/Supplementary information/Supplemental Table S3.xlsx
- genes-591077-SI/genes-591077-supplementary (1)/Supplementary information/Supplemental Table S5.xls
- genes-591077-SI/genes-591077-supplementary (1)/Supplementary information/Supplementary information.doc
