# Supplementary material for: Genome-Wide Small RNA Sequencing Identifies MicroRNAs Deregulated in Non-Small Cell Lung Carcinoma Harboring Gain-of-Function Mutant p53
Source: Genes (Basel). 2019 Oct 28;10(11):852. doi: 10.3390/genes10110852 (PMC6895929; doi:10.3390/genes10110852)
Supplement: Supplementary file 1 [file genes-10-00852-s001.zip › genes-591077-SI/genes-591077-supplementary (1)/Supplementary information/Supplemental Table S2.xls]

## Sheet: miRNA down_mRNA up
miRNAs and their target mRNAs showing opposite expression pattern in H1299/mutant p53R273H cells
ID	Symbol	Log Ratio	Source	Confidence	ID	Symbol	Log Ratio	Pathway
hsa-miR-125b-5p	miR-125b-5p (and other miRNAs w/seed CCCUGAG)	-1.215	TargetScan Human	Moderate (predicted)	P2RX4	P2RX4	2.369	Gustation Pathway
hsa-miR-125b-5p	miR-125b-5p (and other miRNAs w/seed CCCUGAG)	-1.215	Ingenuity Expert Findings,TargetScan Human,miRecords	Experimentally Observed,Moderate (predicted)	TP53	TP53	1.863	Adipogenesis pathway,Amyotrophic Lateral Sclerosis Signaling,Apoptosis Signaling,Aryl Hydrocarbon Receptor Signaling,ATM Signaling,Basal Cell Carcinoma Signaling,Bladder Cancer Signaling,Breast Cancer Regulation by Stathmin1,Cell Cycle: G1/S Checkpoint Regulation,Cell Cycle: G2/M DNA Damage Checkpoint Regulation,Chronic Myeloid Leukemia Signaling,Colorectal Cancer Metastasis Signaling,Cyclins and…
hsa-miR-151a-3p	miR-151-3p (and other miRNAs w/seed UAGACUG)	-1.420	TargetScan Human	Moderate (predicted)	SERPINA1	SERPINA1	2.219	Acute Phase Response Signaling,Atherosclerosis Signaling,Clathrin-mediated Endocytosis Signaling,Coagulation System,FXR/RXR Activation,IL-12 Signaling and Production in Macrophages,LXR/RXR Activation,Production of Nitric Oxide and Reactive Oxygen Species in Macrophages
hsa-miR-151a-3p	miR-151-3p (and other miRNAs w/seed UAGACUG)	-1.420	TargetScan Human	Moderate (predicted)	SLC35F5	SLC35F5	1.714
hsa-miR-296-5p	miR-296-5p (miRNAs w/seed GGGCCCC)	-1.404	TargetScan Human	Moderate (predicted)	SERPINA1	SERPINA1	2.219	Acute Phase Response Signaling,Atherosclerosis Signaling,Clathrin-mediated Endocytosis Signaling,Coagulation System,FXR/RXR Activation,IL-12 Signaling and Production in Macrophages,LXR/RXR Activation,Production of Nitric Oxide and Reactive Oxygen Species in Macrophages
hsa-miR-296-5p	miR-296-5p (miRNAs w/seed GGGCCCC)	-1.404	TargetScan Human	Moderate (predicted)	TGFBI	TGFBI	1.623
hsa-miR-296-5p	miR-296-5p (miRNAs w/seed GGGCCCC)	-1.404	TargetScan Human	High (predicted)	TP53	TP53	1.863	Adipogenesis pathway,Amyotrophic Lateral Sclerosis Signaling,Apoptosis Signaling,Aryl Hydrocarbon Receptor Signaling,ATM Signaling,Basal Cell Carcinoma Signaling,Bladder Cancer Signaling,Breast Cancer Regulation by Stathmin1,Cell Cycle: G1/S Checkpoint Regulation,Cell Cycle: G2/M DNA Damage Checkpoint Regulation,Chronic Myeloid Leukemia Signaling,Colorectal Cancer Metastasis Signaling,Cyclins and…
hsa-miR-30d-5p	miR-30c-5p (and other miRNAs w/seed GUAAACA)	-1.993	miRecords	Experimentally Observed	TP53	TP53	1.863	Adipogenesis pathway,Amyotrophic Lateral Sclerosis Signaling,Apoptosis Signaling,Aryl Hydrocarbon Receptor Signaling,ATM Signaling,Basal Cell Carcinoma Signaling,Bladder Cancer Signaling,Breast Cancer Regulation by Stathmin1,Cell Cycle: G1/S Checkpoint Regulation,Cell Cycle: G2/M DNA Damage Checkpoint Regulation,Chronic Myeloid Leukemia Signaling,Colorectal Cancer Metastasis Signaling,Cyclins and…
hsa-miR-625-5p	miR-625-5p (and other miRNAs w/seed GGGGGAA)	-1.334	TargetScan Human	Moderate (predicted)	SERPINA1	SERPINA1	2.219	Acute Phase Response Signaling,Atherosclerosis Signaling,Clathrin-mediated Endocytosis Signaling,Coagulation System,FXR/RXR Activation,IL-12 Signaling and Production in Macrophages,LXR/RXR Activation,Production of Nitric Oxide and Reactive Oxygen Species in Macrophages
hsa-miR-625-5p	miR-625-5p (and other miRNAs w/seed GGGGGAA)	-1.334	TargetScan Human	Moderate (predicted)	TGFBI	TGFBI	1.623
hsa-miR-940	miR-6808-5p (and other miRNAs w/seed AGGCAGG)	-1.867	TargetScan Human	Moderate (predicted)	CCDC80	CCDC80	1.653
hsa-miR-940	miR-6808-5p (and other miRNAs w/seed AGGCAGG)	-1.867	TargetScan Human	High (predicted)	SERPINA1	SERPINA1	2.219	Acute Phase Response Signaling,Atherosclerosis Signaling,Clathrin-mediated Endocytosis Signaling,Coagulation System,FXR/RXR Activation,IL-12 Signaling and Production in Macrophages,LXR/RXR Activation,Production of Nitric Oxide and Reactive Oxygen Species in Macrophages
hsa-miR-940	miR-6808-5p (and other miRNAs w/seed AGGCAGG)	-1.867	TargetScan Human	Moderate (predicted)	SLC35F5	SLC35F5	1.714
hsa-miR-708-5p	miR-708-5p (and other miRNAs w/seed AGGAGCU)	-5.847	TargetScan Human	Moderate (predicted)	METTL7B	METTL7B	1.489
hsa-miR-9-5p	miR-9-5p (and other miRNAs w/seed CUUUGGU)	-1.560	TargetScan Human	High (predicted)	TGFBI	TGFBI	1.623

## Sheet: miRNA up_mRNA down
miRNAs and their target mRNAs showing opposite expression pattern in H1299/mutant p53R273H cells
ID	Symbol	Log Ratio	Source	Confidence	ID	Symbol	Log Ratio	Pathway
hsa-miR-132-3p	miR-132-3p (and other miRNAs w/seed AACAGUC)	1.517	TargetScan Human	High (predicted)	DCUN1D3	DCUN1D3	-2.487
hsa-miR-132-3p	miR-132-3p (and other miRNAs w/seed AACAGUC)	1.517	TargetScan Human	Moderate (predicted)	GMNN	GMNN	-3.400
hsa-miR-132-3p	miR-132-3p (and other miRNAs w/seed AACAGUC)	1.517	TargetScan Human	High (predicted)	KCNA6	KCNA6	-2.938
hsa-miR-132-3p	miR-132-3p (and other miRNAs w/seed AACAGUC)	1.517	TargetScan Human	Moderate (predicted)	KCNJ13	KCNJ13	-3.736
hsa-miR-132-3p	miR-132-3p (and other miRNAs w/seed AACAGUC)	1.517	TargetScan Human	High (predicted)	RAP2B	RAP2B	-3.710	B Cell Receptor Signaling,Calcium Signaling,Integrin Signaling,Molecular Mechanisms of Cancer
hsa-miR-132-3p	miR-132-3p (and other miRNAs w/seed AACAGUC)	1.517	TargetScan Human	High (predicted)	RASSF3	RASSF3	-3.425
hsa-miR-132-3p	miR-132-3p (and other miRNAs w/seed AACAGUC)	1.517	TargetScan Human	Moderate (predicted)	RNASEH2B	RNASEH2B	-3.909
hsa-miR-132-3p	miR-132-3p (and other miRNAs w/seed AACAGUC)	1.517	TargetScan Human	High (predicted)	SPRY1	SPRY1	-2.979	Neurotrophin/TRK Signaling
hsa-miR-132-3p	miR-132-3p (and other miRNAs w/seed AACAGUC)	1.517	TargetScan Human	High (predicted)	SRGAP1	SRGAP1	-3.071	Axonal Guidance Signaling
hsa-miR-132-3p	miR-132-3p (and other miRNAs w/seed AACAGUC)	1.517	TargetScan Human	High (predicted)	UBN1	UBN1	-3.545
hsa-miR-139-5p	miR-139-5p (miRNAs w/seed CUACAGU)	4.423	TargetScan Human	Moderate (predicted)	AVPI1	AVPI1	-2.235
hsa-miR-139-5p	miR-139-5p (miRNAs w/seed CUACAGU)	4.423	TargetScan Human	High (predicted)	SOCS2	SOCS2	-2.304	Acute Phase Response Signaling,Growth Hormone Signaling,IGF-1 Signaling,IL-9 Signaling,JAK/Stat Signaling,Prolactin Signaling,Role of JAK2 in Hormone-like Cytokine Signaling,STAT3 Pathway,Type I Diabetes Mellitus Signaling,Type II Diabetes Mellitus Signaling
hsa-miR-140-5p	miR-140-5p (and other miRNAs w/seed AGUGGUU)	2.421	TargetScan Human	High (predicted)	C6orf47	C6orf47	-3.684
hsa-miR-140-5p	miR-140-5p (and other miRNAs w/seed AGUGGUU)	2.421	TargetScan Human	High (predicted)	DCUN1D3	DCUN1D3	-2.487
hsa-miR-140-5p	miR-140-5p (and other miRNAs w/seed AGUGGUU)	2.421	TargetScan Human	High (predicted)	ERBB4	ERBB4	-2.565	Agrin Interactions at Neuromuscular Junction,ErbB Signaling,ErbB4 Signaling,Neuregulin Signaling
hsa-miR-140-5p	miR-140-5p (and other miRNAs w/seed AGUGGUU)	2.421	TargetScan Human	High (predicted)	MNS1	MNS1	-2.226
hsa-miR-140-5p	miR-140-5p (and other miRNAs w/seed AGUGGUU)	2.421	TargetScan Human	High (predicted)	PSRC1	PSRC1	-3.358
hsa-miR-140-5p	miR-140-5p (and other miRNAs w/seed AGUGGUU)	2.421	TargetScan Human	High (predicted)	SIAH1	SIAH1	-3.467	Colorectal Cancer Metastasis Signaling,Role of Wnt/GSK-3β Signaling in the Pathogenesis of Influenza
hsa-miR-140-5p	miR-140-5p (and other miRNAs w/seed AGUGGUU)	2.421	TargetScan Human	Moderate (predicted)	TMEM70	TMEM70	-3.756
hsa-miR-140-5p	miR-140-5p (and other miRNAs w/seed AGUGGUU)	2.421	TargetScan Human	Moderate (predicted)	ZNF268	ZNF268	-3.462
hsa-miR-147b	miR-147 (and other miRNAs w/seed UGUGCGG)	1.658	TargetScan Human	Moderate (predicted)	ADAMTS15	ADAMTS15	-3.278
hsa-miR-147b	miR-147 (and other miRNAs w/seed UGUGCGG)	1.658	TargetScan Human	High (predicted)	ADAT3	ADAT3	-3.921	Adenine and Adenosine Salvage III,Adenosine Nucleotides Degradation II,Purine Nucleotides Degradation II (Aerobic),Purine Ribonucleosides Degradation to Ribose-1-phosphate
hsa-miR-147b	miR-147 (and other miRNAs w/seed UGUGCGG)	1.658	TargetScan Human	Moderate (predicted)	FOSL1	FOSL1	-2.347	ERK5 Signaling,NRF2-mediated Oxidative Stress Response
hsa-miR-147b	miR-147 (and other miRNAs w/seed UGUGCGG)	1.658	TargetScan Human	Moderate (predicted)	TM4SF18	TM4SF18	-1.498
hsa-miR-16-5p	miR-16-5p (and other miRNAs w/seed AGCAGCA)	1.272	TargetScan Human	High (predicted)	C10orf54	C10orf54	-2.729
hsa-miR-16-5p	miR-16-5p (and other miRNAs w/seed AGCAGCA)	1.272	TargetScan Human	Moderate (predicted)	CA2	CA2	-2.824
hsa-miR-16-5p	miR-16-5p (and other miRNAs w/seed AGCAGCA)	1.272	TargetScan Human	Moderate (predicted)	CD48	CD48	-3.805	Caveolar-mediated Endocytosis Signaling
hsa-miR-16-5p	miR-16-5p (and other miRNAs w/seed AGCAGCA)	1.272	TargetScan Human	High (predicted)	CDC25B	CDC25B	-3.146	3-phosphoinositide Biosynthesis,3-phosphoinositide Degradation,Cell Cycle: G2/M DNA Damage Checkpoint Regulation,D-myo-inositol (1,4,5,6)-Tetrakisphosphate Biosynthesis,D-myo-inositol (3,4,5,6)-tetrakisphosphate Biosynthesis,D-myo-inositol-5-phosphate Metabolism,Mitotic Roles of Polo-Like Kinase,Molecular Mechanisms of Cancer,p38 MAPK Signaling,Protein Kinase A Signaling,Superpathway of Inositol …
hsa-miR-16-5p	miR-16-5p (and other miRNAs w/seed AGCAGCA)	1.272	TargetScan Human	High (predicted)	FOSL1	FOSL1	-2.347	ERK5 Signaling,NRF2-mediated Oxidative Stress Response
hsa-miR-16-5p	miR-16-5p (and other miRNAs w/seed AGCAGCA)	1.272	TargetScan Human	Moderate (predicted)	GFER	GFER	-3.011
hsa-miR-16-5p	miR-16-5p (and other miRNAs w/seed AGCAGCA)	1.272	TargetScan Human	Moderate (predicted)	HN1L	HN1L	-1.972
hsa-miR-16-5p	miR-16-5p (and other miRNAs w/seed AGCAGCA)	1.272	TargetScan Human	Moderate (predicted)	IMMP2L	IMMP2L	-3.585
hsa-miR-16-5p	miR-16-5p (and other miRNAs w/seed AGCAGCA)	1.272	TargetScan Human	High (predicted)	KSR1	KSR1	-3.288	Ceramide Signaling,ERK/MAPK Signaling
hsa-miR-16-5p	miR-16-5p (and other miRNAs w/seed AGCAGCA)	1.272	TargetScan Human	High (predicted)	NCKIPSD	NCKIPSD	-3.446
hsa-miR-16-5p	miR-16-5p (and other miRNAs w/seed AGCAGCA)	1.272	TargetScan Human	High (predicted)	PLEKHA5	PLEKHA5	-3.735
hsa-miR-16-5p	miR-16-5p (and other miRNAs w/seed AGCAGCA)	1.272	TargetScan Human	High (predicted)	PRR11	PRR11	-3.470
hsa-miR-16-5p	miR-16-5p (and other miRNAs w/seed AGCAGCA)	1.272	TargetScan Human	High (predicted)	RAB43	RAB43	-3.061
hsa-miR-16-5p	miR-16-5p (and other miRNAs w/seed AGCAGCA)	1.272	TargetScan Human	High (predicted)	RSPO3	RSPO3	-3.962	PCP pathway
hsa-miR-16-5p	miR-16-5p (and other miRNAs w/seed AGCAGCA)	1.272	TargetScan Human	High (predicted)	SIAH1	SIAH1	-3.467	Colorectal Cancer Metastasis Signaling,Role of Wnt/GSK-3β Signaling in the Pathogenesis of Influenza
hsa-miR-16-5p	miR-16-5p (and other miRNAs w/seed AGCAGCA)	1.272	TargetScan Human	Moderate (predicted)	SLC36A2	SLC36A2	-3.090
hsa-miR-16-5p	miR-16-5p (and other miRNAs w/seed AGCAGCA)	1.272	TargetScan Human	High (predicted)	SMYD5	SMYD5	-2.840
hsa-miR-16-5p	miR-16-5p (and other miRNAs w/seed AGCAGCA)	1.272	TarBase	Experimentally Observed	UBE2S	UBE2S	-2.214	Huntington's Disease Signaling,Hypoxia Signaling in the Cardiovascular System,Protein Ubiquitination Pathway
hsa-miR-16-5p	miR-16-5p (and other miRNAs w/seed AGCAGCA)	1.272	TargetScan Human	Moderate (predicted)	UBN1	UBN1	-3.545
hsa-miR-16-5p	miR-16-5p (and other miRNAs w/seed AGCAGCA)	1.272	TargetScan Human	Moderate (predicted)	WIF1	WIF1	-3.151	Role of Macrophages, Fibroblasts and Endothelial Cells in Rheumatoid Arthritis,Role of Osteoblasts, Osteoclasts and Chondrocytes in Rheumatoid Arthritis,Wnt/β-catenin Signaling
hsa-miR-16-5p	miR-16-5p (and other miRNAs w/seed AGCAGCA)	1.272	TargetScan Human	High (predicted)	ZFHX3	ZFHX3	-3.575	Transcriptional Regulatory Network in Embryonic Stem Cells
hsa-miR-20a-5p	miR-17-5p (and other miRNAs w/seed AAAGUGC)	1.458	TargetScan Human	High (predicted)	DCUN1D3	DCUN1D3	-2.487
hsa-miR-20a-5p	miR-17-5p (and other miRNAs w/seed AAAGUGC)	1.458	TargetScan Human	High (predicted)	ENPP5	ENPP5	-3.732
hsa-miR-20a-5p	miR-17-5p (and other miRNAs w/seed AAAGUGC)	1.458	Ingenuity Expert Findings	Experimentally Observed	MICA	MICA	-3.229	Crosstalk between Dendritic Cells and Natural Killer Cells
hsa-miR-20a-5p	miR-17-5p (and other miRNAs w/seed AAAGUGC)	1.458	TargetScan Human	High (predicted)	RASSF3	RASSF3	-3.425
hsa-miR-20a-5p	miR-17-5p (and other miRNAs w/seed AAAGUGC)	1.458	TargetScan Human	High (predicted)	RRM2	RRM2	-2.138	Pyrimidine Deoxyribonucleotides De Novo Biosynthesis I
hsa-miR-20a-5p	miR-17-5p (and other miRNAs w/seed AAAGUGC)	1.458	TargetScan Human	Moderate (predicted)	SH3TC2	SH3TC2	-2.323
hsa-miR-20a-5p	miR-17-5p (and other miRNAs w/seed AAAGUGC)	1.458	TargetScan Human	High (predicted)	SIPA1L3	SIPA1L3	-2.946
hsa-miR-20a-5p	miR-17-5p (and other miRNAs w/seed AAAGUGC)	1.458	TargetScan Human	High (predicted)	SLC6A9	SLC6A9	-3.164
hsa-miR-20a-5p	miR-17-5p (and other miRNAs w/seed AAAGUGC)	1.458	TargetScan Human	High (predicted)	SRGAP1	SRGAP1	-3.071	Axonal Guidance Signaling
hsa-miR-20a-5p	miR-17-5p (and other miRNAs w/seed AAAGUGC)	1.458	TargetScan Human	High (predicted)	SSH1	SSH1	-3.396	Actin Cytoskeleton Signaling
hsa-miR-20a-5p	miR-17-5p (and other miRNAs w/seed AAAGUGC)	1.458	TargetScan Human	High (predicted)	TNFAIP3	TNFAIP3	-3.158	CD40 Signaling,NF-κB Signaling,TNFR1 Signaling,TNFR2 Signaling,Toll-like Receptor Signaling
hsa-miR-20a-5p	miR-17-5p (and other miRNAs w/seed AAAGUGC)	1.458	TargetScan Human	High (predicted)	TRIM8	TRIM8	-2.886
hsa-miR-20a-5p	miR-17-5p (and other miRNAs w/seed AAAGUGC)	1.458	TargetScan Human	High (predicted)	UPF3A	UPF3A	-3.194
hsa-miR-20a-5p	miR-17-5p (and other miRNAs w/seed AAAGUGC)	1.458	TargetScan Human	High (predicted)	ZNF618	ZNF618	-2.581
hsa-miR-29b-3p	miR-29b-3p (and other miRNAs w/seed AGCACCA)	1.159	TargetScan Human	High (predicted)	ANTXR2	ANTXR2	-2.862
hsa-miR-29b-3p	miR-29b-3p (and other miRNAs w/seed AGCACCA)	1.159	TargetScan Human	Moderate (predicted)	ARSK	ARSK	-2.670
hsa-miR-29b-3p	miR-29b-3p (and other miRNAs w/seed AGCACCA)	1.159	TargetScan Human	Moderate (predicted)	C10orf54	C10orf54	-2.729
hsa-miR-29b-3p	miR-29b-3p (and other miRNAs w/seed AGCACCA)	1.159	TargetScan Human	High (predicted)	CA2	CA2	-2.824
hsa-miR-29b-3p	miR-29b-3p (and other miRNAs w/seed AGCACCA)	1.159	TargetScan Human	High (predicted)	C7orf24	GGCT	-2.298	γ-glutamyl Cycle
hsa-miR-29b-3p	miR-29b-3p (and other miRNAs w/seed AGCACCA)	1.159	TargetScan Human	Moderate (predicted)	IMMP2L	IMMP2L	-3.585
hsa-miR-29b-3p	miR-29b-3p (and other miRNAs w/seed AGCACCA)	1.159	TargetScan Human	High (predicted)	ITGA6	ITGA6	-3.238	Agranulocyte Adhesion and Diapedesis,Agrin Interactions at Neuromuscular Junction,Caveolar-mediated Endocytosis Signaling,CDK5 Signaling,Germ Cell-Sertoli Cell Junction Signaling,Granulocyte Adhesion and Diapedesis,Integrin Signaling,Leukocyte Extravasation Signaling,NF-κB Activation by Viruses,Paxillin Signaling,Reelin Signaling in Neurons,Role of Tissue Factor in Cancer,Virus Entry via Endocyti…
hsa-miR-29b-3p	miR-29b-3p (and other miRNAs w/seed AGCACCA)	1.159	TargetScan Human	High (predicted)	POU2F2	POU2F2	-3.319	B Cell Receptor Signaling,Glucocorticoid Receptor Signaling
hsa-miR-29b-3p	miR-29b-3p (and other miRNAs w/seed AGCACCA)	1.159	TargetScan Human	High (predicted)	SPRY1	SPRY1	-2.979	Neurotrophin/TRK Signaling
hsa-miR-29b-3p	miR-29b-3p (and other miRNAs w/seed AGCACCA)	1.159	TargetScan Human	Moderate (predicted)	TM4SF18	TM4SF18	-1.498
hsa-miR-29b-3p	miR-29b-3p (and other miRNAs w/seed AGCACCA)	1.159	TargetScan Human	High (predicted)	TNFAIP3	TNFAIP3	-3.158	CD40 Signaling,NF-κB Signaling,TNFR1 Signaling,TNFR2 Signaling,Toll-like Receptor Signaling
hsa-miR-29b-3p	miR-29b-3p (and other miRNAs w/seed AGCACCA)	1.159	TargetScan Human	Moderate (predicted)	TNFRSF9	TNFRSF9	-1.921	4-1BB Signaling in T Lymphocytes
hsa-miR-29b-3p	miR-29b-3p (and other miRNAs w/seed AGCACCA)	1.159	TargetScan Human	High (predicted)	URM1	URM1	-2.315
hsa-miR-324-5p	miR-324-5p (miRNAs w/seed GCAUCCC)	1.447	TargetScan Human	Moderate (predicted)	AZGP1	AZGP1	-3.065
hsa-miR-324-5p	miR-324-5p (miRNAs w/seed GCAUCCC)	1.447	TargetScan Human	Moderate (predicted)	C10orf54	C10orf54	-2.729
hsa-miR-324-5p	miR-324-5p (miRNAs w/seed GCAUCCC)	1.447	TargetScan Human	Moderate (predicted)	CRABP2	CRABP2	-2.429	Acute Phase Response Signaling,RAR Activation,Retinoic acid Mediated Apoptosis Signaling
hsa-miR-324-5p	miR-324-5p (miRNAs w/seed GCAUCCC)	1.447	TargetScan Human	Moderate (predicted)	NCAN	NCAN	-3.577
hsa-miR-324-5p	miR-324-5p (miRNAs w/seed GCAUCCC)	1.447	TargetScan Human	Moderate (predicted)	SGOL1	SGOL1	-2.996
hsa-miR-324-5p	miR-324-5p (miRNAs w/seed GCAUCCC)	1.447	TargetScan Human	Moderate (predicted)	SRGAP1	SRGAP1	-3.071	Axonal Guidance Signaling
hsa-miR-34c-5p	miR-34a-5p (and other miRNAs w/seed GGCAGUG)	1.718	TargetScan Human	High (predicted)	FOSL1	FOSL1	-2.347	ERK5 Signaling,NRF2-mediated Oxidative Stress Response
hsa-miR-34c-5p	miR-34a-5p (and other miRNAs w/seed GGCAGUG)	1.718	TargetScan Human	Moderate (predicted)	HPSE	HPSE	-3.204
hsa-miR-34c-5p	miR-34a-5p (and other miRNAs w/seed GGCAGUG)	1.718	TargetScan Human	Moderate (predicted)	HSPBP1	HSPBP1	-3.714
hsa-miR-34c-5p	miR-34a-5p (and other miRNAs w/seed GGCAGUG)	1.718	TargetScan Human	Moderate (predicted)	KSR1	KSR1	-3.288	Ceramide Signaling,ERK/MAPK Signaling
hsa-miR-34c-5p	miR-34a-5p (and other miRNAs w/seed GGCAGUG)	1.718	TargetScan Human	Moderate (predicted)	PRR11	PRR11	-3.470
hsa-miR-34c-5p	miR-34a-5p (and other miRNAs w/seed GGCAGUG)	1.718	TargetScan Human	Moderate (predicted)	RAB43	RAB43	-3.061
hsa-miR-34c-5p	miR-34a-5p (and other miRNAs w/seed GGCAGUG)	1.718	TargetScan Human	High (predicted)	TSPAN18	TSPAN18	-3.349
hsa-miR-582-5p	miR-582-5p (miRNAs w/seed UACAGUU)	10.725	TargetScan Human	Moderate (predicted)	CXCL2	CXCL2	-3.060	Agranulocyte Adhesion and Diapedesis,Granulocyte Adhesion and Diapedesis
hsa-miR-582-5p	miR-582-5p (miRNAs w/seed UACAGUU)	10.725	TargetScan Human	Moderate (predicted)	SHCBP1	SHCBP1	-3.982
hsa-miR-590-3p	miR-590-3p (miRNAs w/seed AAUUUUA)	1.129	TargetScan Human	High (predicted)	ANTXR2	ANTXR2	-2.862
hsa-miR-590-3p	miR-590-3p (miRNAs w/seed AAUUUUA)	1.129	TargetScan Human	High (predicted)	FBXO5	FBXO5	-3.506	Mitotic Roles of Polo-Like Kinase
hsa-miR-590-3p	miR-590-3p (miRNAs w/seed AAUUUUA)	1.129	TargetScan Human	High (predicted)	ITGA6	ITGA6	-3.238	Agranulocyte Adhesion and Diapedesis,Agrin Interactions at Neuromuscular Junction,Caveolar-mediated Endocytosis Signaling,CDK5 Signaling,Germ Cell-Sertoli Cell Junction Signaling,Granulocyte Adhesion and Diapedesis,Integrin Signaling,Leukocyte Extravasation Signaling,NF-κB Activation by Viruses,Paxillin Signaling,Reelin Signaling in Neurons,Role of Tissue Factor in Cancer,Virus Entry via Endocyti…
hsa-miR-590-3p	miR-590-3p (miRNAs w/seed AAUUUUA)	1.129	TargetScan Human	High (predicted)	KCNJ13	KCNJ13	-3.736
hsa-miR-590-3p	miR-590-3p (miRNAs w/seed AAUUUUA)	1.129	TargetScan Human	High (predicted)	LIMD1	LIMD1	-2.822
hsa-miR-590-3p	miR-590-3p (miRNAs w/seed AAUUUUA)	1.129	TargetScan Human	High (predicted)	C4orf31	NDNF	-3.488
hsa-miR-590-3p	miR-590-3p (miRNAs w/seed AAUUUUA)	1.129	TargetScan Human	High (predicted)	C20orf7	NDUFAF5	-2.984
hsa-miR-590-3p	miR-590-3p (miRNAs w/seed AAUUUUA)	1.129	TargetScan Human	High (predicted)	POLE2	POLE2	-3.017
hsa-miR-590-3p	miR-590-3p (miRNAs w/seed AAUUUUA)	1.129	TargetScan Human	High (predicted)	PPM1F	PPM1F	-3.574	3-phosphoinositide Biosynthesis,3-phosphoinositide Degradation,D-myo-inositol (1,4,5,6)-Tetrakisphosphate Biosynthesis,D-myo-inositol (3,4,5,6)-tetrakisphosphate Biosynthesis,D-myo-inositol-5-phosphate Metabolism,Superpathway of Inositol Phosphate Compounds
hsa-miR-590-3p	miR-590-3p (miRNAs w/seed AAUUUUA)	1.129	TargetScan Human	High (predicted)	SHCBP1	SHCBP1	-3.982
hsa-miR-590-3p	miR-590-3p (miRNAs w/seed AAUUUUA)	1.129	TargetScan Human	High (predicted)	TMEM108	TMEM108	-3.551
hsa-miR-590-3p	miR-590-3p (miRNAs w/seed AAUUUUA)	1.129	TargetScan Human	High (predicted)	TMEM70	TMEM70	-3.756
hsa-miR-590-3p	miR-590-3p (miRNAs w/seed AAUUUUA)	1.129	TargetScan Human	High (predicted)	ZNF618	ZNF618	-2.581
hsa-miR-592	miR-592 (and other miRNAs w/seed UGUGUCA)	9.388	TargetScan Human	Moderate (predicted)	CA2	CA2	-2.824
