# Supplementary material for: Genome-Wide Small RNA Sequencing Identifies MicroRNAs Deregulated in Non-Small Cell Lung Carcinoma Harboring Gain-of-Function Mutant p53
Source: Genes (Basel). 2019 Oct 28;10(11):852. doi: 10.3390/genes10110852 (PMC6895929; doi:10.3390/genes10110852)
Supplement: Supplementary file 1 [file genes-10-00852-s001.zip › genes-591077-SI/genes-591077-supplementary (1)/Supplementary information/Supplemental Table S4.xlsx]

## Sheet: Sheet1
Survival data and normalized read counts of seven mutant p53 R273H-regulated miRNAs in TCGA LUAD patients
Patient_ID	hsa-mir-99a	hsa-mir-132	hsa-mir-147b	hsa-mir-218	hsa-mir-24	hsa-mir-30d	hsa-mir-625	Overall Survival (Months)	Overall Survival Status	Event
TCGA-99-7458	335.271	79.4431	0.524955	50.9206	3521.57	10681.1	131.939	8.21373	LIVING	0
TCGA-97-7941	507.728	91.6096	0.794877	104.924	1798.41	16024.5	349.945	0.722808	LIVING	0
TCGA-97-7938	353.111	99.5189	0	109.748	1931.56	35984.7	85.028	0.591388	DECEASED	1
TCGA-97-7937	317.304	113.442	1.66418	34.9478	4121.9	13760.6	292.064	5.94674	LIVING	0
TCGA-97-7554	572.398	139.051	1.39609	27.3634	1747.63	13590.7	78.1813	8.64084	LIVING	0
TCGA-97-7553	333.092	104.806	1.14334	62.3119	2250.09	10822.8	135.104	43.7299	LIVING	0
TCGA-97-7552	387.101	64.2363	1.40254	35.2038	1970.85	7901.35	358.77	48.4938	LIVING	0
TCGA-97-7546	653.061	113.761	0	109.046	3611.15	26855.5	180.831	31.6393	LIVING	0
TCGA-95-7567	172.574	84.2388	2.13714	16.919	1747.29	13729.1	104.72	5.35535	LIVING	0
TCGA-95-7043	114.013	86.0584	71.9656	27.1459	1452.13	2208.75	260.139	0.0657098	LIVING	0
TCGA-95-7039	419.592	168.06	4.6745	87.2574	3315.34	7863.63	191.877	1.11707	LIVING	0
TCGA-93-7348	395.121	107.733	0.451394	56.1234	2161.58	5643.33	370.745	4.17257	LIVING	0
TCGA-93-7347	471.149	92.8295	2.71035	68.6622	2217.74	23560.6	197.856	9.75791	LIVING	0
TCGA-91-7771	338.278	123.822	0.388156	50.6544	2246.06	13939.1	205.14	1.0185	LIVING	0
TCGA-91-6849	633.02	135.696	0.967182	47.3919	2621.26	11648.1	439.681	0.919937	LIVING	0
TCGA-91-6847	652.845	110.009	0	300.362	2364.58	11547.9	348.775	26.9082	LIVING	0
TCGA-91-6835	277.794	92.1385	0.590631	31.5003	1071.6	10379.2	219.912	1.14992	LIVING	0
TCGA-91-6829	388.744	201.95	0.409635	45.4695	2316.49	15674.8	90.2563	41.2986	DECEASED	1
TCGA-91-6828	140.17	123.13	0.366457	42.1426	2874.68	33863.1	454.407	1.21563	LIVING	0
TCGA-86-7713	58.2569	79.8546	1.4209	17.9034	1072.78	55255.1	331.638	0.229984	LIVING	0
TCGA-78-7633	327.746	129.284	0.177833	56.9065	1606.9	19862.3	138.71	32.6578	LIVING	0
TCGA-78-7542	198.029	84.0123	6.50095	114.517	2925.93	5584.32	777.614	10.5464	DECEASED	1
TCGA-78-7540	189.782	35.7181	1.90497	36.1944	2308.34	9215.28	356.943	28.9452	LIVING	0
TCGA-78-7539	131.108	54.9265	0.631339	21.4655	1586.98	43553.3	76.1816	10.7436	LIVING	0
TCGA-78-7537	219.081	57.6081	0.851351	122.027	2051.19	12992.7	495.202	53.2906	DECEASED	1
TCGA-78-7536	146.709	94.4098	1.01881	6.79207	2353.79	11335	741.694	8.0166	DECEASED	1
TCGA-78-7535	262.551	107.049	8.0753	51.5577	3213.35	8196.43	392.377	31.1793	DECEASED	1
TCGA-78-7167	480.829	91.0512	0	31.1935	2951.3	24582.4	220.883	88.0511	DECEASED	1
TCGA-78-7166	74.8047	90.389	0.519477	30.6492	2837.64	4753.74	135.064	8.47656	DECEASED	1
TCGA-78-7163	153.93	46.702	0	13.4502	2978.47	9025.07	126.656	223.808	LIVING	0
TCGA-78-7162	513.097	139.691	0	72.5321	3138.76	33817.1	495.367	104.084	DECEASED	1
TCGA-78-7161	68.8164	173.303	0	9.08578	2714.13	13905.1	154.795	7.03095	LIVING	0
TCGA-78-7160	284.688	156.023	0	43.1734	2863.55	11152.9	234.248	22.2756	LIVING	0
TCGA-78-7159	65.3862	112.413	0	7.73039	2093.65	17430.4	711.84	40.083	LIVING	0
TCGA-78-7158	276.199	64.9881	0.36925	40.2483	1489.93	30686.2	258.844	5.88103	DECEASED	1
TCGA-78-7156	1044.76	149.59	0	44.9846	1551.22	22174.2	692.849	32.0664	DECEASED	1
TCGA-78-7155	106.93	86.5933	0.65601	70.849	1573.77	10400.4	907.917	38.4731	DECEASED	1
TCGA-78-7154	177.292	107.615	0	50.336	2077.17	16673.6	411.367	19.483	DECEASED	1
TCGA-78-7153	282.221	59.024	0	34.3981	3815.06	78675.9	235.314	24.9697	LIVING	0
TCGA-78-7152	183.42	63.8574	0.45289	47.7798	3429.51	9505.25	584.454	39.4587	LIVING	0
TCGA-78-7150	170.578	137.394	0.822721	13.1635	2531.51	2692.49	304.681	21.8485	DECEASED	1
TCGA-78-7149	542.519	123.942	0.362404	24.6435	2064.62	12246	217.442	35.9104	LIVING	0
TCGA-78-7148	113.043	65.8969	0.535747	14.1973	1671.53	7934.41	165.546	20.5672	DECEASED	1
TCGA-78-7147	784.278	96.2034	0.244171	29.911	1761.08	19422.4	160.176	19.253	DECEASED	1
TCGA-78-7145	115.767	79.8055	1.14946	28.0797	1704.49	4500.96	249.597	27.1381	DECEASED	1
TCGA-78-7143	416.402	73.4827	0.295111	28.0356	2416.67	11867.3	220.153	162.993	DECEASED	1
TCGA-73-4676	209.941	70.6112	2.83864	41.9883	1135.22	6791.22	89.1807	4.0083	LIVING	0
TCGA-73-4675	136.332	356.249	2.4345	19.476	2283.56	63826.2	523.418	1.3142	LIVING	0
TCGA-73-4662	409.518	83.5096	0.802977	87.5245	1899.44	32887.9	237.28	29.9308	LIVING	0
TCGA-73-4659	390.69	147.575	0	73.3609	1417.74	5797.22	383.865	23.3598	DECEASED	1
TCGA-73-4658	288.195	130.934	0.707324	54.6211	1686.81	3218.64	153.725	52.535	DECEASED	1
TCGA-71-6725	150.495	218.203	2.27591	35.5611	2424.42	13576.7	98.4332	2.00415	LIVING	0
TCGA-69-7765	291.639	206.321	2.05091	29.533	2989.81	10329.6	269.899	4.23828	LIVING	0
TCGA-69-7764	220.918	53.6169	0	41.5229	1620.6	21002.5	254.781	13.6019	LIVING	0
TCGA-69-7763	241.224	82.1516	0	60.9214	2071.33	9676.35	205.533	22.6699	LIVING	0
TCGA-69-7761	183.542	107.291	2.02436	26.6541	1959.25	5382.11	271.602	6.11101	LIVING	0
TCGA-69-7760	301.56	76.8681	3.66039	21.3992	3012.78	28644.8	56.0321	5.05965	LIVING	0
TCGA-67-6217	416.797	99.6971	0.144071	70.4507	2301.82	12228.2	156.893	13.8648	LIVING	0
TCGA-67-6216	280.631	62.926	3.57272	39.1847	1353.25	6760.97	519.542	0.689953	LIVING	0
TCGA-67-6215	125.543	56.7359	1.35804	37.7233	1580.46	9011.2	487.687	0.887082	LIVING	0
TCGA-67-3774	474.541	80.6827	0.530807	55.7347	4488.5	11929.9	537.707	0.591388	LIVING	0
TCGA-67-3773	246.383	46.0974	3.17913	26.2278	2249.24	24736.8	342.551	2.037	LIVING	0
TCGA-67-3772	697.394	38.0846	1.48382	59.3527	4155.68	8115.49	606.881	0.591388	LIVING	0
TCGA-67-3771	114.404	136.8	12.1062	34.5027	4780.75	12363.5	332.921	1.97129	LIVING	0
TCGA-64-5781	211.436	113.142	1.26558	37.9673	2417.59	4192.6	193.971	39.4916	LIVING	0
TCGA-64-5778	202.345	75.8545	2.97858	36.9344	2218.05	15826.7	190.43	30.4236	LIVING	0
TCGA-64-5775	161.081	111.852	0.361979	72.0339	1757.05	3510.48	776.808	0.0985647	DECEASED	1
TCGA-64-5774	61.6835	78.8178	0.81592	11.4229	939.776	2620.73	197.942	83.78	LIVING	0
TCGA-64-1681	391.308	79.0487	0.342202	56.6344	2693.99	8877.4	190.949	44.3541	DECEASED	1
TCGA-64-1680	394.463	13.6808	3.4202	25.0815	2932.63	8216.85	338.22	36.9946	LIVING	0
TCGA-64-1679	216.584	96.0418	6.37012	23.2754	3474.9	5340.36	241.329	55.3605	LIVING	0
TCGA-64-1678	399.325	36.7537	12.9135	14.9002	4916.06	5958.08	248.336	39.0645	LIVING	0
TCGA-64-1677	238.791	43.115	12.1606	35.3764	4923.95	11953.9	717.477	20.6329	DECEASED	1
TCGA-64-1676	186.538	39.7947	9.94867	44.769	5563.38	11612.6	278.563	56.7733	LIVING	0
TCGA-55-7914	149.302	156.885	1.83033	36.868	3145.28	29732.3	328.936	0.0985647	LIVING	0
TCGA-55-7911	124.784	139.045	6.41744	22.8176	1808.06	10987.9	185.155	0.689953	LIVING	0
TCGA-55-7907	222.233	229.009	7.00125	46.5245	2901.91	12904.7	1164.01	0.525678	LIVING	0
TCGA-55-7903	73.421	130.934	3.26315	19.171	3130.59	8438.52	138.684	0.624243	LIVING	0
TCGA-55-7815	92.3416	79.3254	0.491179	28.4884	1531.74	2923.5	171.421	1.77416	LIVING	0
TCGA-55-7728	244.903	48.3197	1.4815	45.4707	1416.09	8052.86	421.544	0.788518	LIVING	0
TCGA-55-7727	195.129	114.386	1.55275	49.1704	4184.4	12412.4	383.012	1.0185	LIVING	0
TCGA-55-7725	257.629	50.6868	0.699128	32.1599	2845.8	17427.5	306.568	1.28134	LIVING	0
TCGA-55-7576	168.281	74.5509	0.92802	22.5818	2622.58	10876.5	137.038	1.3142	LIVING	0
TCGA-55-7574	353.024	151.822	5.41448	64.9738	3489.74	7548.87	213.114	3.12122	LIVING	0
TCGA-55-7573	594.537	70.1748	0.649767	44.6173	2137.3	12591.6	113.059	0.13142	LIVING	0
TCGA-55-7283	262.886	88.7053	0.430608	78.3707	2042.16	23235.6	133.489	1.11707	LIVING	0
TCGA-55-7281	362.969	83.3283	0.972326	62.9095	2235.28	12590.6	212.842	0.591388	LIVING	0
TCGA-55-6986	828.884	130.54	1.67002	184.815	2794.35	14026.3	236.307	70.9994	LIVING	0
TCGA-55-6985	726.304	124.293	4.32324	56.2021	2953.58	8583.25	434.486	40.5101	LIVING	0
TCGA-55-6983	510.91	115.806	1.53822	76.8013	2589.27	5926.45	387.852	59.993	LIVING	0
TCGA-55-6982	607.806	96.5392	5.06889	85.9407	2525.23	5336.5	530.505	32.6906	DECEASED	1
TCGA-55-6981	363.801	111.309	1.36482	74.9137	1405.47	8047.3	927.929	45.3069	DECEASED	1
TCGA-55-6980	636.561	100.306	4.19656	89.609	3530.05	7463.96	319.515	2.20128	LIVING	0
TCGA-55-6979	248.694	182.851	2.51629	54.3799	1713.87	9209.49	791.793	7.75376	DECEASED	1
TCGA-55-6978	283.125	160.095	12.8389	67.5437	2161.96	3455.11	755.262	5.45391	DECEASED	1
TCGA-55-6972	526.538	69.1963	0.462078	118.985	2767.62	19835.9	376.016	48.461	LIVING	0
TCGA-55-6971	535.413	110.563	1.82669	61.9153	1323.87	9185.28	999.009	0.919937	LIVING	0
TCGA-55-6970	250.733	171.571	0.938686	68.837	1612.56	14968.4	174.074	15.2447	DECEASED	1
TCGA-55-6712	227.891	152.43	1.63228	44.0715	1927.6	7643.46	1090.24	0.788518	LIVING	0
TCGA-55-6642	102.835	149.288	1.06381	14.5387	2048.19	9665.41	230.137	32.5921	LIVING	0
TCGA-55-6543	240.982	56.2044	0.741482	28.6212	1847.33	16689.7	219.034	0.0657098	LIVING	0
TCGA-55-1596	148.182	65.2001	31.6122	23.7091	4425.71	6265.14	729.056	45.1426	LIVING	0
TCGA-55-1594	198.082	86.5405	3.84625	49.0396	3377	23415	263.468	38.7031	LIVING	0
TCGA-55-1592	373.474	98.1703	4.26827	133.384	4361.11	14198.4	432.163	23.0313	DECEASED	1
TCGA-53-7813	95.0389	67.885	0.445147	41.6213	2908.59	26162	512.587	13.7333	LIVING	0
TCGA-53-7626	275.916	85.9854	0.317876	52.4495	2210.19	24458.5	187.388	31.8693	LIVING	0
TCGA-50-7109	150.582	162.179	0.351417	34.2632	1465.41	11248	352.998	8.378	LIVING	0
TCGA-50-6673	279.339	164.64	0.6017	62.5768	1986.44	52651.5	395.317	0.722808	DECEASED	1
TCGA-50-6597	323.294	112.012	1.43869	39.8722	2064.52	12925.8	177.986	33.3477	LIVING	0
TCGA-50-6595	125.215	256.551	3.76588	48.015	2738.74	2826.29	326.925	6.20958	DECEASED	1
TCGA-50-6593	282.037	127.806	1.28126	42.6019	2266.71	12578.3	188.666	11.0392	DECEASED	1
TCGA-50-5944	389.373	61.8374	0	57.6672	1712.14	14493.1	187.538	12.2549	LIVING	0
TCGA-50-5942	628.71	86.165	0	48.171	2100.53	30594.7	449.144	4.43541	LIVING	0
TCGA-50-5941	217.867	100.615	4.98095	62.1623	1721.32	15474.9	356.736	9.36365	LIVING	0
TCGA-50-5939	123.72	177.17	0.471614	44.9605	2309.81	8637.45	196.82	15.1133	DECEASED	1
TCGA-50-5936	78.0062	208.98	2.56811	39.4846	1989	5934.89	292.604	8.44371	DECEASED	1
TCGA-50-5935	182.746	84.6368	1.10947	37.722	2589.82	33383.8	153.186	21.4542	DECEASED	1
TCGA-50-5933	79.1713	181.591	1.46613	31.2077	2322.15	4658.96	100.954	77.8333	DECEASED	1
TCGA-50-5932	126.424	61.2966	1.87643	24.7845	1298.64	18107.4	50.0381	35.8447	DECEASED	1
TCGA-50-5931	569.907	93.2397	41.0582	59.8697	3552.76	4783.85	86.6965	8.77226	DECEASED	1
TCGA-50-5072	295.999	195.761	14.1514	55.5947	2829.77	6471.72	162.741	8.04945	LIVING	0
TCGA-50-5068	286.229	94.6627	2.8815	53.3612	1116.1	13968.5	300.423	49.2495	DECEASED	1
TCGA-50-5055	580.973	92.699	1.0696	73.6244	1853.62	15867.9	242.265	25.7911	LIVING	0
TCGA-50-5051	291.627	145.882	0.818795	39.4386	2784.31	17660	187.368	14.949	LIVING	0
TCGA-50-5049	369.851	107.388	1.47866	65.0612	1562.39	17973	343.42	48.7895	LIVING	0
TCGA-50-5044	243.588	203.379	1.29706	52.4012	2781.93	6068.68	341.386	20.4686	DECEASED	1
TCGA-49-6761	467.921	220.048	8.28368	82.5181	2983.4	10229.6	240.333	0.0328549	LIVING	0
TCGA-49-6745	268.301	133.375	4.39414	33.8607	1649.87	6030.56	425.714	4.92823	LIVING	0
TCGA-49-6744	355.029	121.43	3.38123	46.4552	2546.95	5604.03	142.159	12.9777	LIVING	0
TCGA-49-6742	280.164	205.494	2.01267	61.3866	2946.15	8413.18	300.895	15.0147	LIVING	0
TCGA-49-4514	237.336	128.415	3.2154	37.5799	2661.54	6715.55	491.755	43.1713	LIVING	0
TCGA-49-4512	308.002	78.0192	1.81089	64.1357	4523.91	13658.3	169.62	29.7337	DECEASED	1
TCGA-49-4510	834.353	57.2278	0.586952	67.206	1494.67	21401.7	602.8	29.438	DECEASED	1
TCGA-49-4507	213.146	64.1138	3.82135	59.4432	2175.62	5138.44	319.295	8.80511	DECEASED	1
TCGA-49-4506	116.737	77.0225	2.40695	33.6973	2263.74	4338.53	245.509	32.822	DECEASED	1
TCGA-49-4505	273.63	105.883	3.17252	32.9149	1498.62	12944.3	318.442	14.0619	DECEASED	1
TCGA-49-4501	742.976	68.3081	0.336493	67.6351	2036.45	13083.9	145.028	46.6868	DECEASED	1
TCGA-49-4494	369.25	77.5275	6.46063	68.582	1664.85	5376.23	271.843	35.5161	DECEASED	1
TCGA-49-4490	422.819	102.791	0	53.9373	1948.44	9337.22	406.327	12.6491	DECEASED	1
TCGA-49-4488	120.101	120.951	3.30726	55.3729	5319.58	12114.2	212.326	28.5509	DECEASED	1
TCGA-49-4487	389.279	221.944	2.53539	58.5089	1486.13	7464.37	281.623	28.0909	DECEASED	1
TCGA-49-4486	443.882	54.0048	0.473727	47.8464	829.022	44296.8	489.36	76.1577	DECEASED	1
TCGA-44-7672	132.557	86.4245	2.62777	58.6869	2207.91	3151.58	216.937	13.7333	LIVING	0
TCGA-44-7671	492.472	64.9827	0	82.7053	2725.78	6754.44	108.215	17.5774	LIVING	0
TCGA-44-7670	171.758	118.523	0.669621	41.1817	2343	3649.1	193.52	17.446	LIVING	0
TCGA-44-7662	88.6888	82.0843	2.45309	16.2282	2227.22	3201.67	223.232	1.64274	LIVING	0
TCGA-44-7659	406.783	96.4157	0.918245	43.1575	2550.58	25475.5	92.1306	9.79076	LIVING	0
TCGA-44-6779	149.095	125.835	5.34973	51.6366	2602.3	4062.31	441.237	16.3946	DECEASED	1
TCGA-44-6777	248.535	361.524	0.205062	38.7567	3970.41	5515.76	151.131	32.4278	DECEASED	1
TCGA-44-6776	808.573	53.3796	0	30.9247	3151.56	14657.1	620.07	63.6728	LIVING	0
TCGA-44-6775	486.132	135.107	3.16905	36.5497	2975.42	7159.62	148.84	2.6941	LIVING	0
TCGA-44-6774	254.694	153.771	1.34565	44.284	3830.08	3467.12	235.488	5.42106	LIVING	0
TCGA-44-6147	906.232	185.577	0.17183	64.4363	2881.42	22230	150.18	7.75376	LIVING	0
TCGA-44-6146	223.29	66.2609	1.66409	16.9434	1577.4	14324.3	727.357	9.92218	LIVING	0
TCGA-44-6145	207.578	130.934	1.16128	18.2901	1974.46	8734.26	405.286	3.3512	LIVING	0
TCGA-44-5645	908.509	88.8117	0.190583	60.9866	1537.05	9234.32	148.464	6.83382	LIVING	0
TCGA-44-4112	204.107	89.7644	0.712416	20.6601	2146.51	7250.97	171.692	4.59969	LIVING	0
TCGA-44-3919	348.142	55.2828	7.34772	40.5874	2943.29	9258.82	637.852	6.20958	LIVING	0
TCGA-44-3396	312.248	58.7915	56.1785	84.921	1712.79	2801.09	359.281	10.2179	LIVING	0
TCGA-44-2666	221.562	76.7789	1.09684	20.84	3231.29	36214.4	261.048	3.18693	DECEASED	1
TCGA-44-2665	542.512	31.3752	10.7232	45.6727	5388.19	4062.09	106.437	13.142	LIVING	0
TCGA-44-2662	195.342	97.6711	37.9022	46.6489	3708.58	5064.32	450.453	15.7704	LIVING	0
TCGA-44-2661	165.109	46.2857	0.345416	32.8145	616.567	14183.8	555.774	3.38405	LIVING	0
TCGA-44-2659	434.892	35.033	2.41607	126.24	5430.72	18104.2	225.902	17.3802	LIVING	0
TCGA-44-2657	475.633	67.2613	0.480438	80.7135	1354.83	14474.1	607.754	13.142	LIVING	0
TCGA-44-2656	171.121	66.1841	13.4981	35.7046	2228.49	14447.3	279.105	19.0887	LIVING	0
TCGA-44-2655	815.11	42.1351	0.745755	171.524	5056.96	14703.7	296.81	18.8587	LIVING	0
TCGA-38-6178	488.281	117.035	0.373018	41.9646	2045.91	10864.5	135.965	5.19107	LIVING	0
TCGA-38-4632	86.9614	136.389	9.77985	18.2381	2496.24	13833.2	327.229	44.5841	DECEASED	1
TCGA-38-4631	59.9781	104.526	11.3237	12.0703	2399.87	2718.8	1500.07	11.6306	DECEASED	1
TCGA-38-4628	282.105	39.7268	0.446368	35.2631	1841.72	9694.67	91.9518	48.9867	DECEASED	1
TCGA-38-4627	454.923	125.613	2.54621	55.1679	1413.15	5438.7	186.722	37.6846	DECEASED	1
TCGA-38-4626	487.704	157.407	0.860148	109.239	2644.1	13034.7	255.464	85.2585	LIVING	0
TCGA-35-3615	167.297	43.2091	2.21585	63.1517	3584.14	8676.72	103.591	0.459969	LIVING	0
TCGA-05-5715	169.756	69.8653	1.05148	27.6891	1280.94	5683.16	267.544	2.037	LIVING	0
TCGA-05-5429	183.895	79.7001	0.822592	22.21	1550.13	6476.82	219.084	0.985647	LIVING	0
TCGA-05-5423	357.846	64.5217	0.965413	43.8458	1843.54	15409.7	196.381	4.96109	LIVING	0
TCGA-05-5420	184.453	192.803	5.19585	35.9998	1262.96	7558.67	435.895	1.0185	LIVING	0
TCGA-05-4433	214.136	103.337	2.48732	37.536	1950.29	16920.4	1379.11	23.9841	LIVING	0
TCGA-05-4432	278.972	88.2353	7.92533	99.3308	1230.54	9523.6	271.575	25.0026	LIVING	0
TCGA-05-4430	367.902	164.05	3.22721	77.9908	1609.3	7082.64	200.087	25.0026	LIVING	0
TCGA-05-4426	290.348	42.4269	4.05822	24.7183	1538.44	9815.74	122.485	25.9882	LIVING	0
TCGA-05-4424	335.857	188.137	0.715351	67.243	2009.78	16712.4	1074.81	29.9965	LIVING	0
TCGA-05-4420	280.681	38.4636	5.19779	5.19779	1252.67	6178.09	1105.57	29.9308	LIVING	0
TCGA-05-4418	92.6321	121.543	7.67018	29.5007	2556.53	8185.85	208.275	8.96939	DECEASED	1
TCGA-05-4417	206.435	106.102	2.00665	39.3806	3225.7	5959.01	277.671	14.9161	LIVING	0
TCGA-05-4415	167.635	130.33	45.8045	8.97202	3956.66	5173.55	212.495	2.95694	DECEASED	1
TCGA-05-4405	385.506	271.114	5.71313	30.6431	2481.44	11270	144.256	20.0415	LIVING	0
TCGA-05-4402	581.282	72.0899	2.28133	71.1774	1816.39	14438.1	516.036	8.0166	DECEASED	1
TCGA-05-4398	234.953	93.1344	31.7504	45.1561	1061.17	3859.43	464.967	47.0154	LIVING	0
TCGA-05-4396	257.167	119.474	0.523548	21.6749	2516.8	12670.3	120.207	9.95503	DECEASED	1
TCGA-05-4390	33.09	62.9778	0.355807	8.18356	1620.34	13518.3	519.122	36.9946	LIVING	0
TCGA-05-4384	318.588	96.6554	0.113579	55.1992	1943.33	12308.7	171.617	13.9962	LIVING	0
TCGA-05-4382	170.732	69.845	4.93854	16.9321	1535.18	3281.3	129.813	19.9101	LIVING	0
TCGA-05-4249	129.96	42.5794	0	28.1394	696.822	35408.7	327.676	38.046	LIVING	0
