# Supplementary material for: Genome-Wide Small RNA Sequencing Identifies MicroRNAs Deregulated in Non-Small Cell Lung Carcinoma Harboring Gain-of-Function Mutant p53
Source: Genes (Basel). 2019 Oct 28;10(11):852. doi: 10.3390/genes10110852 (PMC6895929; doi:10.3390/genes10110852)
Supplement: Supplementary file 1 [file genes-10-00852-s001.zip › genes-591077-SI/genes-591077-supplementary (1)/Supplementary information/Supplemental Table S6.xls]

## Sheet: Sheet0
Pathway analysis of Novel miR-X target genes in IPA
Networks
ID	Molecules in Network	Score	Focus Molecules	Top Diseases and Functions
1	AGFG1,ALPI,AQP2,ASF1B,Cg,Creb,DOT1L,ERK,FSH,Histone h3,HOXA11,HPSE,ITSN1,LASP1,Lh,LIF,MED22,MED29,mediator,MKNK2,MLLT10,NHLH2,PAX7,PDE10A,PDXK,PODXL,RNA polymerase II,Rsk,SF3B3,SMARCD1,TEF,TENM4,TFCP2L1,THRA,ZNF519	45	26	Organ Morphology, Reproductive System Development and Function, Cellular Growth and Proliferation
2	ABI2,ADAM19,Akt,Alpha tubulin,BICD2,CD151,CHRFAM7A,CHRNA7,CHRNE,Cyclin B,Dynein,FOXO4,HIPK2,HN1,IPO9,JINK1/2,LDL-cholesterol,LOC102724828/MRPL23,LONP2,MAP4,MECP2,NFIC,Nicotinic acetylcholine receptor,NRG (family),NUMA1,p70 S6k,POU6F1,RPTOR,SKI,SORT1,SPTB,SQSTM1,THEM4,Ubiquitin,ULK1	43	25	Cellular Assembly and Organization, DNA Replication, Recombination, and Repair, Inflammatory Disease
3	ADCY,ADCY1,ADIPOR2,ADRB,ANO1,APLP1,Calcineurin protein(s),CaMKII,CD3EAP,CLCA2,Dynamin,ERK1/2,Fcer1,GNAZ,GRIN2C,LSS,mir-24,MPHOSPH6,NFAM1,NFAT (complex),Nfat (family),NFATC4,PAG1,Proinsulin,Rap1,RER1,RGS16,Secretase gamma,SLC6A9,SLC7A1,STMN3,STX6,SYP,TNFSF8,TSH	36	22	Cell-To-Cell Signaling and Interaction, Nervous System Development and Function, Cancer
4	ADAM8,Alpha catenin,Ap1,ARHGEF7,CASK,CD99,CDH4,CLN8,estrogen receptor,GTPase,IFN Beta,Iga,Igm,IL12 (complex),IL15RA,IL2RA,Immunoglobulin,JAK,KSR2,LARP4B,LIMD1,MAP2K1/2,MAP3K,Mek,MTR,NFkB (complex),NRXN2,PI3K (family),PPP5C,RAPGEFL1,ST3GAL1,TGFBR3,TRAF7,TRIM8,TXNIP	31	20	Cancer, Cell-To-Cell Signaling and Interaction, Tissue Development
5	ARHGAP26,BCR (complex),caspase,CCR5,CD3,E2f,EID1,FBLIM1,Focal adhesion kinase,GINS2,Growth hormone,Hdac,Hedgehog,Histone h4,Hsp90,Integrin,Jnk,KCNJ11,KIAA0247,KLHL21,MAPK8,NIT1,NKTR,PTPN11,QKI,Rb,Sos,SRC (family),STAT5a/b,STK17B,STRA13,SUFU,TCR,TP73,WDR82	27	18	Gene Expression, Cellular Development, Skeletal and Muscular System Development and Function
6	BHLHB9,C19orf70,C20orf24,CCNB1IP1,DAZAP2,DHX34,DVL3,ENKUR,FAM168A,FAM168B,FBXW5,FLYWCH1,HIRA,HMHA1,LHFPL2,MPC2,MVB12A,MVB12B,PELO,POLA2,POLR3E,PPP2R4,RPS6KA6,SCRN1,SHPK,TMEM189,TNFAIP8L1,TRPC5,UBC,UBN2,VPS28,VPS37A,VPS37B,ZBTB39,ZDHHC13	23	16	Hereditary Disorder, Neurological Disease, Cell Cycle
7	ARSD,ATF6B,ATL1,ATL2,BTBD9,CLDN11,COL4A3BP,DGCR14,DTNB,FAM160A2,FBRS,GJA3,HYAL1,KCNJ10,MBTPS2,MLC1,MTMR1,PCGF5,PIGA,PIGB,PIGH,PIGQ,PIGY,PSMG1,PSMG2,PSMG3,PTPN9,RAB11FIP4,RTN3,STK35,SUMF1,TSPAN3,TTC14,UBC,ZG16B	21	15	Carbohydrate Metabolism, Lipid Metabolism, Post-Translational Modification
8	ACOT11,ANXA3,ATHL1,BMP1,CCDC85C,CCNK,CDC23,CTDSP1,ERF,FKBP6,HDAC1,MAP3K8,methyltransferase,MINOS1-NBL1/NBL1,mir-320,miR-320b (and other miRNAs w/seed AAAGCUG),NFAM1,NPNT,NUP214,PAXIP1,PHKA2,PHKG2,PPP1CA,PRL,PRMT3,PTPRM,PWWP2A,RASSF9,SCO2,STAT1,TLL1,TLL2,TMEM143,TMEM132C,TP53	21	15	Developmental Disorder, Gastrointestinal Disease, Hepatic System Disease
9	26s Proteasome,BMP8A,Calcineurin A,Calmodulin,CHRM1,Ck2,CNGB1,DNAJC5,FAF2,FAIM2,G protein beta gamma,Gpcr,GPR22,GPR124,GPR153,GPR176,GPR137B,Insulin,MAF1,Metalloprotease,MTORC1,MYLK2,NMDA Receptor,NTSR2,P38 MAPK,p85 (pik3r),Pkc(s),Ras,Ras homolog,SLC8A3,STAT,TAS1R1,VASH2,Vegf,ZNF512B	19	14	Cell-To-Cell Signaling and Interaction, Nervous System Development and Function, Cancer
10	ARNT2,ARPP19,B3GALT1,CACNG1,CALB2,CCNJ,CHAMP1,CHRNE,CTDP1,CYP11B1,CYP21A2,Cyp4a14,FKBP6,GRM8,Gyk,HECW2,IFNG,MED1,MOCS1,NNMT,NR5A1,OPN3,PIN1,POLR2F,PRDX2,RAB36,RGAG1,RORC,SGCZ,SLC3A1,SLC7A8,TAF5L,TLE2,TUBGCP2,UTY	19	14	Endocrine System Development and Function, Lipid Metabolism, Small Molecule Biochemistry
11	ABCA3,D2HGDH,DPF2,DTNB,ENAH,FAM26E,FBXO15,GATAD2A,GATAD2B,HMG20A,MAP4K2,MAP4K5,MORN1,NACC1,PLEKHG4B,PLEKHN1,RAB25,RAI14,RELL1,RIPK4,SALL1,SALL4,SEC14L4,SPOP,TMEM129,TMEM186,TNFRSF17,TPGS2,TRAF1,TVP23C,UBC,VRTN,YY1AP1,ZFAT,ZNF143	17	13	Developmental Disorder, Gastrointestinal Disease, Organismal Injury and Abnormalities
12	ACSL4,AP5Z1,ASB8,ATXN7L3,DIAPH3,HCFC2,MICALL2,MLLT3,MYC,PARP10,PCBP4,PCNA,PDLIM7,PELO,POLD2,POLM,PTN,REL,RNA polymerase I,SIRT1,SLC25A1,SLC25A13,SPIN1,SRPR,TMEM86A,TNIP2,TOMM20,TRAF7,TTC21B,TTC39C,UBD,UQCRC2,XPO7,XYLT1,ZHX3	17	13	Molecular Transport, DNA Replication, Recombination, and Repair, Nucleic Acid Metabolism
13	ACOT7,ADAM22,ANKRD54,ATN1,CBFA2T2,CBFA2T3,COMMD9,DLG4,DUSP11,GAB3,GFM1,GTF3C1,HNF4A,LAMTOR2,LRRC4C,LYN,MRO,MTOR,NDFIP1,NDUFA1,NTNG2,OPA3,PDE4A,PFKFB4,PGP,PRDM14,PRPF38A,PTPN18,Ptprt,RBM23,TRIM55,TTYH3,ZBTB47,ZNF652,ZNF862	16	12	Metabolic Disease, Cell Cycle, Hereditary Disorder
14	ACTR5,ACTR8,ARHGAP20,BCL7C,ELMSAN1,ESR1,GLYR1,ILF3,INO80,INO80B,INO80C,INO80D,INO80E,KHSRP,KLF3,LNX1,LOC100996763/NOTCH2NL,MEX3A,MUS81,NFRKB,PABPC1,PARN,PAXBP1,PHF10,PKDREJ,PSIP1,RNF113A,SAP30BP,SMARCA4,SOBP,SREK1IP1,SUMO2,TERF2,TFPT,ZNF398	14	11	Cancer, Cell Signaling, Cell Morphology
15	ANGPTL6,ASPSCR1,CHP2,CHUK,CRK,CRK/CRKL,EBF3,EFNA5,EN2,ERBB,ERBB2,H6PD,HSD17B3,Ins1,LNPEP,MKNK2,NFASC,NMU,NR3C1,NXPH3,OGN,POLR3E,PTPN9,PTPRM,SEPP1,SH2D3A,SLC2A4,SLC7A6,SLC9A2,SPRR2A,SRC,TNS4,TUB,UGT8,Wfdc18	14	11	Cancer, Endocrine System Disorders, Metabolic Disease
16	Alp,AMPK,APOL3,Collagen type I,Collagen(s),F Actin,F13A1,Fibrinogen,G protein alphai,Gsk3,hemoglobin,HISTONE,Ige,IgG,IgG1,IgG2a,IL1,IL12 (family),Interferon alpha,ITGAM,LDL,MAFK,Mapk,NACC2,Pdgf (complex),PDGF BB,PI3K (complex),Pka,Pro-inflammatory Cytokine,SCARF1,SLC11A1,SLC2A11,Tgf beta,Tnf (family),VIPR2	10	9	Dermatological Diseases and Conditions, Immunological Disease, Amino Acid Metabolism
17	FOXA1,PRDM15	2	1	Dermatological Diseases and Conditions, Cellular Development, Embryonic Development
18	FCRL2,MSC	2	1	Organ Morphology, Skeletal and Muscular System Development and Function, Embryonic Development
19	MIR6804,miR-5627-5p (and other miRNAs w/seed GAGGGUG),miR-6804-3p (miRNAs w/seed GCACCUG)	2	1
20	CYP2U,CYP2U1,unspecific monooxygenase	2	1	Lipid Metabolism, Small Molecule Biochemistry, Hereditary Disorder
Canonical Pathways
Ingenuity Canonical Pathways	-log(p-value)	Ratio	z-score	Molecules
Lanosterol Biosynthesis	1.89E00	1E00		LSS
Calcium Signaling	1.54E00	3.37E-02	-2.449	CHRFAM7A,GRIN2C,SLC8A3,CHRNA7,CHRNE,NFATC4
Endoplasmic Reticulum Stress Pathway	1.52E00	9.52E-02		MAPK8,MBTPS2
IL-2 Signaling	1.5E00	5.66E-02		PTPN11,MAPK8,IL2RA
eNOS Signaling	1.43E00	3.55E-02		CNGB1,ADCY1,SLC7A1,CHRNE,AQP2
Methionine Salvage II (Mammalian)	1.41E00	3.33E-01		MTR
p53 Signaling	1.41E00	4.08E-02		TP73,CCNK,MAPK8,HIPK2
Role of JAK family kinases in IL-6-type Cytokine Signaling	1.38E00	8E-02		PTPN11,MAPK8
Role of JAK1 and JAK3 in γc Cytokine Signaling	1.31E00	4.76E-02		IL15RA,PTPN11,IL2RA
Integrin Signaling	1.31E00	2.97E-02	-1.342	TSPAN3,ARHGAP26,ITGAM,ARHGEF7,MYLK2,MAPK8
Molecular Mechanisms of Cancer	1.3E00	2.47E-02		PTPN11,SUFU,ARHGEF7,BMP8A,ADCY1,MAPK8,GNAZ,HIPK2,BMP1
Upstream Regulators
Upstream Regulator	Fold Change	Molecule Type	Predicted Activation State	Activation z-score	Notes	p-value of overlap	Target molecules in dataset	Mechanistic Network
LDL-cholesterol		complex				4.30E-04	SYP,ULK1
HDAC10		transcription regulator				8.53E-04	SQSTM1,TXNIP
DMD		other				1.18E-03	ABI2,ARHGAP20,CHRNE,DNAJC5,MYLK2,OPN3,SORT1,SPTB
NRG (family)		group				2.25E-03	CHRNA7,CHRNE,POU6F1
FLT3LG		cytokine				3.30E-03	CCR5,IL15RA,IL2RA,ITGAM
TEF	-2.000	transcription regulator				4.92E-03	AQP2,PDXK
prodigiosin		chemical toxicant				4.92E-03	IL2RA,TP73
E64d		chemical - protease inhibitor				4.92E-03	ITGAM,SQSTM1
exenatide		biologic drug				5.52E-03	CASK,ITGAM,TXNIP
RANBP9		other				6.10E-03	SYP,TP73
Hmga2		enzyme				6.10E-03	IL15RA,IL2RA
mir-182		microrna				7.22E-03	CDH4,GJA3,NFASC
oxaliplatin		chemical drug				7.22E-03	CNGB1,SQSTM1,TP73
EGR3		transcription regulator				7.85E-03	GINS2,IL2RA,PTPN11
MAP3K8		kinase		-1.342		8.62E-03	BMP1,CCR5,NFAM1,STK17B,TMEM143,TXNIP
highly active antiretroviral therapy		chemical drug				8.81E-03	CCR5,IL2RA
PRDM8		transcription regulator				8.81E-03	EBF3,NHLH2
tetrathiomolybdate		chemical drug				8.81E-03	IL2RA,ITGAM
miR-182-5p (and other miRNAs w/seed UUGGCAA)		mature microrna				9.20E-03	CDH4,GJA3,NFASC
palmitic acid		chemical - endogenous mammalian		1.432	bias	1.01E-02	ADIPOR2,IL2RA,SORT1,SQSTM1,TXNIP,VIPR2
GRIN1		ion channel				1.03E-02	GRIN2C,PPP5C
isopentenyl diphosphate		chemical - endogenous mammalian				1.03E-02	CCR5,IL2RA
CBFB		transcription regulator		1.000		1.17E-02	CCR5,IL2RA,LIMD1,TGFBR3
TGFB1		growth factor	Inhibited	-2.175	bias	1.17E-02	ABI2,ADAM19,BMP1,CCR5,CDH4,CHRNA7,CLCA2,CYP11B1,F13A1,GNAZ,GRIN2C,H6PD,IL2RA,ITGAM,LASP1,LIF,MAP4,NIT1,OPN3,PDLIM7,PDXK,PODXL,SKI,SLC7A1,SYP,TENM4,TGFBR3,TP73,TXNIP,XYLT1
etalocib		chemical drug				1.20E-02	ITGAM
Ca2 ATPase		group				1.20E-02	TP73
SNX27		other				1.20E-02	GRIN2C
SENP8		peptidase				1.20E-02	TP73
AZD1981		chemical drug				1.20E-02	ITGAM
CSRP3		other				1.20E-02	TXNIP
VAMP8		transporter				1.20E-02	AQP2
KLRC3		transmembrane receptor				1.20E-02	IL2RA
DHPS		enzyme				1.20E-02	IL2RA
miR-802 (miRNAs w/seed AGUAACA)		mature microrna				1.20E-02	MECP2
NNMT		enzyme				1.20E-02	SYP
WSB1		other				1.20E-02	HIPK2
AQP3		transporter				1.20E-02	AQP2
CCL3L1		other				1.20E-02	CCR5
8-carboxamidocyclazocine		chemical reagent				1.20E-02	CCR5
D-lactic acid		chemical - endogenous mammalian				1.20E-02	ITGAM
aminooxypentane-rantes		chemical reagent				1.20E-02	CCR5
4-cresol		chemical toxicant				1.20E-02	ITGAM
N-oleoyldopamine		chemical - endogenous mammalian				1.20E-02	IL2RA
allose		chemical - endogenous mammalian				1.20E-02	TXNIP
fluoxetine		chemical drug		-1.121	bias	1.34E-02	GNAZ,LSS,MAPK8,MECP2
CD44		enzyme	Inhibited	-2.000	bias	1.35E-02	ADAM8,CCR5,CTDSP1,IL2RA,MAPK8,SMARCD1
hydrogen peroxide		chemical - endogenous mammalian	Inhibited	-2.556	bias	1.54E-02	CCR5,EID1,FOXO4,IL2RA,MAPK8,RAB36,RTN3,SUSD6,TGFBR3,TP73,TXNIP
PECAM1		other				1.74E-02	IL2RA,ITGAM
FKBP4		enzyme				1.74E-02	IL15RA,LIF
WNT7A		cytokine				1.74E-02	CHRNA7,HOXA11
Bio Functions
Categories	Diseases or Functions Annotation	p-Value	Predicted Activation State	Activation z-score	Notes	Molecules	# Molecules
Cellular Development, Skeletal and Muscular System Development and Function, Tissue Development	differentiation of muscle	3.61E-06		-0.055	bias	ARHGAP26,FOXO4,IL2RA,LIF,MAPK8,NFATC4,NFIC,NKTR,PAX7,PTPN11,QKI,RPTOR,SKI,SORT1,STRA13,THRA,TRAF7	17
Cancer	malignant solid tumor	2.73E-05		0.345		ABI2,ACOT11,ADAM19,ADAM8,ADCY1,ADIPOR2,AGFG1,ALPI,ANO1,AP5Z1,APLP1,APOL3,AQP2,ARHGAP20,ARHGAP26,ARHGEF37,ARHGEF7,ARSD,ASF1B,ATHL1,ATXN7L3,B3GALT1,BHLHB9,BICD2,BMP1,BMP8A,BTBD9,CASK,CBFA2T2,CCNK,CCR5,CD3EAP,CD99,CDH4,CHP2,CHRFAM7A,CHRM1,CHRNA7,CLCA2,CLN8,CNGB1,CTDP1,CYP11B1,D2HGDH,DGCR14,DHX34,DNAJC5,DOT1L,EBF3,ELAC1,EN2,ENKUR,F13A1,FAF2,FAIM2,FAM26E,FBLIM1,FCRL2,FOXO4,FRMD1,FRMPD3,GINS2,GJA3,GNAZ…	218
Cancer	Cancer	3.91E-05		-0.640		ABI2,ACOT11,ADAM19,ADAM8,ADCY1,ADIPOR2,AGFG1,ALPI,ANO1,AP5Z1,APLP1,APOL3,AQP2,ARHGAP20,ARHGAP26,ARHGEF37,ARHGEF7,ARSD,ASF1B,ATHL1,ATXN7L3,B3GALT1,BHLHB9,BICD2,BMP1,BMP8A,BTBD9,CASK,CBFA2T2,CCNK,CCR5,CD151,CD3EAP,CD99,CDH4,CHP2,CHRFAM7A,CHRM1,CHRNA7,CLCA2,CLN8,CNGB1,CTDP1,CYP11B1,D2HGDH,DGCR14,DHX34,DNAJC5,DOT1L,EBF3,ELAC1,EN2,ENKUR,F13A1,FAF2,FAIM2,FAM26E,FBLIM1,FCRL2,FOXO4,FRMD1,FRMPD3,GINS2,GJA…	225
Cellular Development, Nervous System Development and Function, Tissue Development	development of neurons	7.15E-05		-1.926	bias	ABI2,ADCY1,ARHGEF7,BHLHB9,CHRM1,CHRNE,EBF3,EN2,FAIM2,HIPK2,ITSN1,LIF,MAPK8,MECP2,MICALL2,NFATC4,NRXN2,NTNG2,PTPN11,RER1,RTN3,SCARF1,STMN3,SYP,TENM4,THRA,TP73,ULK1	28
Cellular Development, Skeletal and Muscular System Development and Function, Tissue Development	differentiation of muscle cells	8.74E-05		0.294		FOXO4,IL2RA,LIF,MAPK8,NFATC4,NFIC,NKTR,PAX7,PTPN11,QKI,SKI,SORT1,STRA13,THRA	14
Cell Signaling, Vitamin and Mineral Metabolism	transduction of Ca2+	1.16E-04				CCR5,CHRM1,PAG1	3
Skeletal and Muscular System Development and Function	strength of muscle	1.52E-04	Decreased	-2.216	bias	CHRNE,DNAJC5,EN2,NFATC4,SQSTM1,THRA	6
Cellular Function and Maintenance	internalization by kidney cell lines	1.61E-04		-1.982	bias	CCR5,ITGAM,ITSN1,SORT1,SYP	5
Cellular Development, Nervous System Development and Function	differentiation of neuroglia	1.81E-04		-1.681	bias	ITGAM,LIF,MECP2,NFATC4,PAX7,QKI,RPTOR,TENM4,THRA,TP73	10
Behavior	locomotion	2.57E-04		-0.868		ADCY1,BTBD9,CHRM1,CLN8,EN2,HIPK2,KCNJ11,LIF,MECP2,NFATC4,NMU,PDE10A,SOBP,SQSTM1,THRA	15
Cellular Development, Connective Tissue Development and Function, Tissue Development	differentiation of fibroblasts	2.84E-04		0.555	bias	LIF,MAFK,MAPK8,NFIC,PTPN11	5
Organ Morphology, Skeletal and Muscular System Development and Function	mass of muscle	2.91E-04		-0.503	bias	CHRNE,DNAJC5,H6PD,SKI,THRA,TLL2,TRIM55	7
Nutritional Disease	obesity	3.50E-04		1.467		ACOT11,ANGPTL6,CCR5,GRIN2C,ITGAM,KCNJ11,KSR2,LIF,MAPK8,MECP2,NHLH2,NMU,PDE10A,PTPN11,SORT1,SQSTM1,THRA,TXNIP	18
Cellular Function and Maintenance	internalization by embryonic cell lines	3.86E-04				CCR5,ITSN1,SORT1,SYP	4
Cellular Function and Maintenance	internalization by epithelial cell lines	3.86E-04				CCR5,ITSN1,SORT1,SYP	4
Cellular Development	differentiation of cells	4.27E-04	Decreased	-2.261	bias	ADAM8,ADIG,ANKRD54,ARHGAP26,ARHGEF7,BMP1,BMP8A,CBFA2T2,CCR5,CTDSP1,DOT1L,EBF3,EID1,EN2,FBLIM1,FOXO4,GJA3,GNAZ,HIPK2,HOXA11,HPSE,IL15RA,IL2RA,ITGAM,ITSN1,KSR2,LIF,LIMD1,MAFK,MAPK8,MECP2,mir-24,MKNK2,MLLT10,NFAM1,NFATC4,NFIC,NKTR,PAX7,PDLIM7,POLM,PTPN11,QKI,RPTOR,SKI,SORT1,SPTB,SQSTM1,STRA13,SUFU,TENM4,THRA,TNFSF8,TP73,TXNIP,ULK1,VIPR2,ZFAT,ZHX3	59
Cell-To-Cell Signaling and Interaction, Nervous System Development and Function	synaptic transmission of synapse	4.68E-04				CHRM1,CHRNA7,CHRNE,MYLK2,SLC8A3	5
Respiratory Disease	tachypnea	5.00E-04				ILF3,MECP2	2
Endocrine System Development and Function	insulin sensitivity	5.21E-04	Increased	2.596	bias	ADIPOR2,HIPK2,KCNJ11,MAPK8,PDE10A,THRA,TXNIP,VIPR2	8
Cell Death and Survival, Cellular Development, Nervous System Development and Function, Tissue Development, Tissue Morphology	regeneration of neurons	5.33E-04				LIF,MAPK8,RTN4RL1,SCARF1,ULK1,XYLT1	6
Nervous System Development and Function	myelination of nervous system	5.70E-04	Decreased	-2.236	bias	ADAM19,LIF,PTPN11,SKI,TENM4,THRA	6
Behavior	behavior	8.80E-04	Decreased	-2.216	bias	ABI2,ACOT11,ADCY1,BTBD9,CCR5,CHRM1,CHRNA7,CLN8,CYP11B1,DNAJC5,EN2,GRIN2C,IL2RA,ILF3,KCNJ11,MAFK,MECP2,NFASC,NFATC4,NFIC,NHLH2,NMU,NRXN2,NXPH3,PDE10A,POLM,SLC6A9,SQSTM1,THRA,TP73,VIPR2	31
Cell Death and Survival, Cellular Assembly and Organization, Cellular Development, Nervous System Development and Function, Tissue Development, Tissue Morphology	regeneration of neurites	9.30E-04				MAPK8,RTN4RL1,SCARF1,ULK1,XYLT1	5
Organ Morphology, Skeletal and Muscular System Development and Function	morphology of muscle	9.32E-04				ADAM19,ANO1,CCR5,CHRNE,H6PD,ILF3,LIF,MAPK8,NFATC4,PAX7,SKI,SUFU,TGFBR3,TRIM55	14
Skeletal and Muscular System Development and Function	grip strength	1.01E-03		-1.980	bias	CHRNE,DNAJC5,EN2,NFATC4,SQSTM1	5
Metabolic Disease	abnormal activity of enzyme	1.01E-03				ADCY1,ADIPOR2,H6PD,MAPK8,PDE10A,THRA	6
Cell-To-Cell Signaling and Interaction, Nervous System Development and Function	NMDA-mediated synaptic current	1.07E-03				GRIN2C,NRXN2,SLC6A9	3
Cellular Function and Maintenance	function of oligodendrocytes	1.07E-03				MLC1,NFASC,QKI	3
Infectious Disease, Organismal Injury and Abnormalities	infection of embryonic cell lines	1.08E-03	Decreased	-3.464	bias	BMP1,CHRNA7,CTDP1,FBLIM1,KCNJ11,MAP4,NUP214,PRPF38A,RTN3,SAP30BP,TRIM55,TRIM8	12
Infectious Disease	infection of epithelial cell lines	1.08E-03	Decreased	-3.464	bias	BMP1,CHRNA7,CTDP1,FBLIM1,KCNJ11,MAP4,NUP214,PRPF38A,RTN3,SAP30BP,TRIM55,TRIM8	12
Nutritional Disease	weight gain	1.25E-03		-0.342		ADIPOR2,ALPI,ANO1,CHRM1,CHRNE,H6PD,HIPK2,KCNJ11,LIF,MAPK8,MECP2,SQSTM1,TRIM55	13
Infectious Disease, Renal and Urological Disease	infection of kidney cell lines	1.48E-03	Decreased	-3.464	bias	BMP1,CHRNA7,CTDP1,FBLIM1,KCNJ11,MAP4,NUP214,PRPF38A,RTN3,SAP30BP,TRIM55,TRIM8	12
Organ Morphology, Skeletal and Muscular System Development and Function	abnormal morphology of muscle	1.51E-03				ADAM19,ANO1,CCR5,CHRNE,H6PD,ILF3,MAPK8,NFATC4,PAX7,SKI,SUFU,TGFBR3,TRIM55	13
Amino Acid Metabolism, Molecular Transport, Small Molecule Biochemistry	transport of basic amino acid	1.53E-03				SLC11A1,SLC38A7,SLC7A1	3
Cancer	melanoma	1.57E-03				ACOT11,ADAM19,ADAM8,ADCY1,AGFG1,APLP1,APOL3,AQP2,ARHGAP26,ARHGEF37,ARHGEF7,ARSD,ASF1B,ATHL1,ATXN7L3,B3GALT1,BHLHB9,BMP1,BMP8A,BTBD9,CASK,CBFA2T2,CCR5,CD3EAP,CDH4,CHP2,CHRFAM7A,CLCA2,CLN8,CYP11B1,DGCR14,DOT1L,EBF3,ENKUR,F13A1,FAIM2,FAM26E,FBLIM1,GJA3,GNAZ,GPR124,H6PD,HIPK2,HMHA1,HPSE,IL2RA,ILF3,IPO9,ITGAM,ITSN1,KCNJ11,KIAA0556,KLHL21,KSR2,LARP4B,LOC102724828/MRPL23,MAFK,MFSD12,MICALL2,MTMR1,MTR,MV…	134
Carbohydrate Metabolism, Small Molecule Biochemistry	cleavage of glycosaminoglycan	1.64E-03				HPSE,HYAL1	2
Inflammatory Response, Tissue Development	inflammation of white adipose tissue	1.64E-03				ACOT11,ADIPOR2	2
Cell Morphology	shape change of lung cancer cell lines	1.64E-03				MAPK8,PODXL	2
Gastrointestinal Disease, Hepatic System Disease	hepatic steatosis	1.73E-03		0.718	bias	ACOT11,ADIPOR2,ANGPTL6,CCR5,MAPK8,NMU,PTPN11,RPTOR,SORT1,THRA,TXNIP	11
Infectious Disease	infection by HIV-1	1.74E-03	Decreased	-4.510	bias	BICD2,BMP1,CACNG1,CCR5,CHRNA7,CTDP1,FBLIM1,KCNJ11,LOC102724828/MRPL23,MAP4,MPHOSPH6,NUP214,POU6F1,PRPF38A,RTN3,SAP30BP,TMEM132C,TRIM55,TRIM8,UTY,ZNF512B	21
Gene Expression	binding of DNA fragment	1.78E-03		1.091	bias	LIF,MAPK8,PTPN11,STRA13,TP73	5
Digestive System Development and Function	secretion by digestive system	1.80E-03				CHRM1,LASP1,TP73	3
Cell-To-Cell Signaling and Interaction, Nervous System Development and Function	synaptic transmission of neuromuscular synapse	1.80E-03				CHRM1,MYLK2,SLC8A3	3
Cell-To-Cell Signaling and Interaction, Cellular Assembly and Organization, Cellular Development, Cellular Function and Maintenance, Nervous System Development and Function, Tissue Development	developmental process of synapse	1.81E-03		-1.980	bias	ARHGEF7,BHLHB9,CHRM1,CHRNE,HIPK2,MECP2,NRXN2,RER1,SYP	9
Amino Acid Metabolism, Molecular Transport, Small Molecule Biochemistry	transport of alpha-amino acid	1.90E-03				SLC11A1,SLC38A7,SLC6A9,SLC7A1,SLC7A8	5
Cellular Development, Tissue Development	differentiation of connective tissue	2.03E-03		-0.882		ADAM8,ADIG,ANKRD54,BMP8A,FBLIM1,HIPK2,HOXA11,HPSE,LIF,LIMD1,MAFK,MAPK8,mir-24,NFATC4,NFIC,PDLIM7,PTPN11,SKI,SQSTM1,SUFU,THRA,ULK1,ZHX3	23
Organismal Functions	core body temperature	2.10E-03				NHLH2,NMU,THRA	3
Behavior	cognition	2.14E-03		-1.726	bias	ABI2,ADCY1,BTBD9,CCR5,CHRM1,CHRNA7,CLN8,EN2,KCNJ11,MECP2,NFASC,NXPH3,POLM,SHROOM4,SLC6A9,THRA	16
Behavior	learning	2.29E-03		-1.726	bias	ABI2,ADCY1,BTBD9,CCR5,CHRM1,CHRNA7,CLN8,EN2,KCNJ11,MECP2,NFASC,NXPH3,POLM,SLC6A9,THRA	15
Developmental Disorder, Endocrine System Disorders, Organismal Injury and Abnormalities, Reproductive System Disease	cryptorchidism	2.31E-03	Increased	2.000	bias	DNAJC5,HOXA11,MECP2,NHLH2	4
Cardiovascular System Development and Function, Cell Morphology, Hematological System Development and Function, Hematopoiesis, Tissue Morphology	abnormal morphology of reticulocytes	2.44E-03				SLC7A1,ULK1	2
Cell-To-Cell Signaling and Interaction, Nervous System Development and Function	long-term potentiation of cerebellum	2.44E-03				ADCY1,CHRM1	2
Nervous System Development and Function	pilomotor reflex	2.44E-03				LIF,MECP2	2
Cell-To-Cell Signaling and Interaction, Nervous System Development and Function	synaptic transmission of nervous tissue	2.75E-03				CHRM1,CHRNA7,CHRNE,MECP2,MYLK2,SLC8A3	6
Cell Death and Survival, Respiratory Disease	apoptosis of lung cells	2.96E-03		-0.254		ADAM8,CCR5,IL2RA,PTPN11	4
Cell Morphology, Cellular Assembly and Organization, Cellular Function and Maintenance	transmembrane potential of cellular membrane	3.01E-03				ANO1,CHRNA7,CHRNE,GRIN2C,KCNJ11,MAPK8	6
Hematological System Development and Function, Hypersensitivity Response, Immune Cell Trafficking, Inflammatory Response, Tissue Development	accumulation of Th2 cells	3.38E-03				MAPK8,RGS16	2
Cellular Assembly and Organization, DNA Replication, Recombination, and Repair	formation of gamma H2AX nuclear focus	3.38E-03				HIPK2,MECP2	2
Skeletal and Muscular System Development and Function	contractility of skeletal muscle	3.58E-03				CHRNE,KCNJ11,MYLK2	3
Gene Expression	expression of DNA	3.61E-03		-1.986	bias	ATXN7L3,CASK,CBFA2T2,CCNK,CCR5,CD3EAP,CHP2,CTDSP1,EBF3,EID1,EN2,FOXO4,HIPK2,HOXA11,ILF3,LIF,LIMD1,MAFK,MAPK8,MECP2,MLLT10,MYLK2,NACC2,NFATC4,NFIC,NHLH2,PAX7,PPP5C,QKI,SKI,SLC11A1,SQSTM1,SUFU,TEF,TFCP2L1,THRA,TNFSF8,TP73,TRAF7,TTC21B,TXNIP,ZFAT,ZHX3	43
Cell-To-Cell Signaling and Interaction, Tissue Development	cell-cell adhesion	3.62E-03				ADAM8,CD151,CD99,CDH4,FBLIM1,ITGAM,mir-24,NRXN2,PODXL	9
Digestive System Development and Function	ingestion by rodents	3.83E-03		0.547	bias	ACOT11,CCR5,KCNJ11,LIF,NMU,PDE10A,SQSTM1,THRA,VIPR2	9
Post-Translational Modification	methylation of protein	4.03E-03				ILF3,MTR,PRMT3	3
Organismal Functions	locomotor activity	4.31E-03				CCR5,DNAJC5,MECP2,NXPH3	4
Molecular Transport, Protein Synthesis, Protein Trafficking	localization of protein	4.32E-03				GRIN2C,MAPK8,MECP2,SQSTM1,STX6,TNS4,TRAF7,ULK1	8
Cell Cycle, Connective Tissue Development and Function	G2/M phase of fibroblast cell lines	4.47E-03				PPP5C,PTPN11	2
Cardiovascular System Development and Function, Cell Death and Survival	cell viability of heart cell lines	4.47E-03				MAPK8,TXNIP	2
Cellular Growth and Proliferation	colony formation of stem cells	4.47E-03				LIF,PAX7	2
Cancer	initiation of transformation of liver cells	4.47E-03				FOXO4,MLLT10	2
Protein Synthesis	metabolism of cellular protein	4.47E-03				CLN8,D2HGDH	2
Cellular Function and Maintenance	uptake by macrophages	4.47E-03				CCR5,ITGAM	2
Infectious Disease	HIV infection	4.64E-03	Decreased	-4.501	bias	BICD2,BMP1,CACNG1,CCR5,CHRNA7,CTDP1,FBLIM1,IL2RA,KCNJ11,LOC102724828/MRPL23,MAP4,MPHOSPH6,NUP214,POU6F1,PRPF38A,RTN3,SAP30BP,TMEM132C,TRIM55,TRIM8,UTY,ZNF512B	22
Nervous System Development and Function	development of central nervous system	4.67E-03	Decreased	-2.353	bias	ADAM19,APLP1,CCDC85C,EBF3,EN2,FAIM2,GPR124,LIF,MAPK8,MECP2,NHLH2,POU6F1,PTPN11,QKI,SHROOM4,SKI,SUFU,TENM4,THRA,TP73	20
Developmental Disorder, Hereditary Disorder, Neurological Disease	X-linked mental retardation	4.77E-03				ARHGEF7,CASK,MECP2,SHROOM4,SYP	5
Organ Morphology, Skeletal and Muscular System Development and Function	mass of skeletal muscle	4.77E-03		-0.562	bias	DNAJC5,H6PD,SKI,THRA,TRIM55	5
Respiratory Disease	abnormal respiration	4.95E-03				MECP2,NFATC4,SQSTM1,TXNIP	4
Cellular Function and Maintenance	function of neuroglia	4.95E-03				CCR5,MLC1,NFASC,QKI	4
Gene Expression	binding of DNA	5.25E-03	Decreased	-2.368		CHRM1,CYP11B1,HIPK2,HOXA11,ITGAM,LIF,MAFK,MAPK8,NFATC4,NFIC,PPP5C,PTPN11,STRA13,SUFU,TEF,THRA,TP73	17
Gene Expression	transcription of DNA	5.29E-03		-1.389		ATXN7L3,CASK,CBFA2T2,CCNK,CD3EAP,CHP2,CTDSP1,EBF3,EID1,EN2,FOXO4,HIPK2,HOXA11,ILF3,LIF,LIMD1,MAFK,MAPK8,MECP2,MLLT10,NACC2,NFATC4,NFIC,NHLH2,PAX7,PPP5C,SKI,SLC11A1,SQSTM1,SUFU,TEF,TFCP2L1,THRA,TNFSF8,TP73,TRAF7,TTC21B,TXNIP,ZFAT,ZHX3	40
Lipid Metabolism, Molecular Transport, Small Molecule Biochemistry	concentration of acylglycerol	5.51E-03	Increased	2.462		ACOT11,ADIPOR2,ALPI,FOXO4,LIF,MAPK8,MECP2,NMU,PTPN11,SORT1,THRA,TXNIP	12
Cellular Function and Maintenance	endocytosis by kidney cell lines	5.58E-03				CCR5,ITGAM,SYP	3
Developmental Disorder, Hereditary Disorder, Neurological Disease	syndromic X-linked mental retardation	5.58E-03				CASK,MECP2,SHROOM4	3
Gene Expression	transcription of RNA	5.65E-03		-1.998		APOL3,ATXN7L3,CASK,CBFA2T2,CCNK,CCR5,CD3EAP,CHP2,CHRM1,CTDSP1,DOT1L,EBF3,EID1,EN2,FOXO4,HIPK2,HOXA11,HPSE,ILF3,LIF,LIMD1,MAFK,MAPK8,MECP2,MLLT10,NACC2,NFATC4,NFIC,NHLH2,PAX7,PPP5C,PTPN11,SKI,SLC11A1,SQSTM1,SUFU,TEF,TFCP2L1,THRA,TNFSF8,TP73,TRAF7,TTC21B,TXNIP,ZFAT,ZHX3,ZNF398	47
Cell Cycle	S phase of lung cancer cell lines	5.70E-03				CHRNA7,MAPK8	2
Cellular Development	development of germ cell tumor cell lines	5.70E-03				CTDSP1,EN2	2
Organ Morphology	size of cerebellum	5.70E-03				EN2,FAIM2	2
Behavior	social behavior	5.81E-03				CLN8,EN2,MECP2,NFATC4,NRXN2	5
Behavior	abnormal initiation of locomotion	6.02E-03				EN2,KCNJ11,MECP2,NFATC4	4
Cellular Development, Embryonic Development, Organismal Development, Tissue Development	differentiation of mesoderm	6.17E-03				LIF,MAPK8,PTPN11	3
Embryonic Development, Organismal Development	development of head	6.40E-03		0.000	bias	ABI2,ADAM19,ADCY1,APLP1,CCDC85C,DNAJC5,EBF3,EN2,FAIM2,GJA3,GPR124,HIPK2,LIF,MAPK8,MECP2,NFIC,POU6F1,PTPN11,SHROOM4,SKI,SORT1,SUFU,TFCP2L1,TGFBR3,THRA,TP73	26
Cell-To-Cell Signaling and Interaction, Nervous System Development and Function	neurotransmission	6.53E-03	Decreased	-2.000	bias	ADCY1,CHRM1,CHRNA7,CHRNE,DNAJC5,GRIN2C,KCNJ11,MECP2,MYLK2,NMU,NRXN2,SLC6A9,SLC8A3,SYP	14
Cell-To-Cell Signaling and Interaction, Nervous System Development and Function	synaptic transmission	6.81E-03	Decreased	-2.000	bias	CHRM1,CHRNA7,CHRNE,DNAJC5,GRIN2C,MECP2,MYLK2,NMU,NRXN2,SLC6A9,SLC8A3,SYP	12
Cellular Movement, Reproductive System Development and Function	migration of breast cell lines	6.81E-03				CLCA2,TGFBR3,TNS4,TP73	4
Organ Morphology, Skeletal and Muscular System Development and Function	abnormal morphology of skeletal muscle	6.83E-03				ADAM19,CHRNE,H6PD,ILF3,PAX7,SKI	6
Cell Morphology, Connective Tissue Development and Function	shape change of fibroblast cell lines	6.99E-03				CD151,FOXO4,IPO9,PTPN11,SCARF1	5
Cell Cycle	S phase of carcinoma cell lines	7.06E-03				CHRNA7,MAPK8	2
Infectious Disease	infection by West Nile virus	7.06E-03				CCR5,ITGAM	2
Cellular Development, Cellular Growth and Proliferation, Reproductive System Development and Function	proliferation of breast cell lines	7.09E-03		0.243	bias	CD151,CLCA2,RPTOR,SQSTM1,TGFBR3,TP73	6
Lipid Metabolism, Molecular Transport, Small Molecule Biochemistry	concentration of triacylglycerol	7.10E-03	Increased	2.781		ACOT11,ADIPOR2,ALPI,FOXO4,LIF,MAPK8,MECP2,NMU,PTPN11,SORT1,TXNIP	11
Cellular Development, Skeletal and Muscular System Development and Function	differentiation of muscle cell lines	7.12E-03		0.634		ARHGAP26,LIF,mir-24,PTPN11,RPTOR,SKI,TP73	7
Organismal Injury and Abnormalities, Reproductive System Disease	degeneration of seminiferous tubule	7.24E-03	Increased	2.000	bias	BMP8A,NHLH2,TP73,VIPR2	4
Cellular Function and Maintenance, Connective Tissue Development and Function, Organ Development, Skeletal and Muscular System Development and Function	function of osteoclasts	7.24E-03				FBLIM1,LIF,LIMD1,THRA	4
Metabolic Disease	abnormal metabolism	7.57E-03				ADAM8,ADCY1,ADIPOR2,H6PD,MAPK8,PDE10A,THRA	7
Gene Expression	expression of RNA	7.58E-03	Decreased	-2.099	bias	APLP1,APOL3,ATXN7L3,CASK,CBFA2T2,CCNK,CCR5,CD3EAP,CHP2,CHRM1,CTDSP1,DOT1L,EBF3,EID1,EN2,FOXO4,HIPK2,HOXA11,HPSE,ILF3,ITGAM,LIF,LIMD1,MAFK,MAPK8,MECP2,MLLT10,MYLK2,NACC2,NFATC4,NFIC,NHLH2,PAX7,PPP5C,PTPN11,QKI,RGS16,SKI,SLC11A1,SQSTM1,SUFU,TEF,TFCP2L1,THRA,TNFSF8,TP73,TRAF7,TTC21B,TXNIP,ZFAT,ZHX3,ZNF398	52
Visual System Development and Function	vision	7.62E-03				CLN8,CNGB1,DNAJC5,GJA3,OPA3,RGS16	6
Amino Acid Metabolism, Molecular Transport, Small Molecule Biochemistry	transport of L-amino acid	7.67E-03				SLC11A1,SLC38A7,SLC7A1,SLC7A8	4
Organ Morphology	abnormal morphology of gland	7.99E-03				ADAM19,CBFA2T2,CYP11B1,H6PD,LASP1,LIF,NFATC4,NHLH2,PAX7,TFCP2L1,THRA	11
Digestive System Development and Function	ingestion by mice	8.04E-03		0.478	bias	ACOT11,CCR5,KCNJ11,NMU,PDE10A,SQSTM1,THRA,VIPR2	8
Molecular Transport	transport of ion	8.13E-03				ANO1,CCR5,CHP2,CHRM1,CHRNA7,CHRNE,CLCA2,CNGB1,GRIN2C,KCNJ11,LASP1,SLC11A1,SLC38A7,SLC7A8,SLC8A3,TTYH3	16
Embryonic Development, Nervous System Development and Function, Organ Development, Organismal Development, Tissue Development	formation of brain	8.24E-03				ADAM19,APLP1,CCDC85C,EBF3,EN2,FAIM2,GPR124,MAPK8,MECP2,POU6F1,PTPN11,SHROOM4,SKI,SUFU,THRA,TP73	16
Nervous System Development and Function	myelination	8.25E-03	Decreased	-2.449	bias	ADAM19,LIF,mir-24,PTPN11,QKI,SKI,TENM4,THRA	8
Molecular Transport	transport of molecule	8.40E-03	Decreased	-2.518	bias	ADIPOR2,AGFG1,ANKRD54,ANO1,AQP2,CACNG1,CASK,CCR5,CHP2,CHRM1,CHRNA7,CHRNE,CLCA2,CLN8,CNGB1,GRIN2C,IPO9,KCNJ11,LASP1,LIF,MECP2,MLC1,MYLK2,NMU,NRXN2,NUP214,PTPN11,SLC11A1,SLC38A7,SLC6A9,SLC7A1,SLC7A6,SLC7A8,SLC8A3,SORT1,SQSTM1,STX6,THRA,TTYH3,TXNIP	40
Cellular Development, Embryonic Development, Tissue Development	differentiation of extraembryonic tissue	8.56E-03				DOT1L,PTPN11	2
Auditory and Vestibular System Development and Function, Embryonic Development, Organ Development, Organismal Development, Tissue Development	formation of cochlear duct	8.56E-03				SOBP,THRA	2
Carbohydrate Metabolism, Nucleic Acid Metabolism	pentose shunt	8.56E-03				H6PD,TP73	2
Cellular Assembly and Organization, Cellular Compromise, Nervous System Development and Function	retraction of dendrites	8.56E-03				LIF,MECP2	2
Amino Acid Metabolism, Molecular Transport, Small Molecule Biochemistry	transport of arginine	8.56E-03				SLC11A1,SLC7A1	2
Cellular Development, Tissue Development	differentiation of connective tissue cells	8.91E-03		-0.368		ADAM8,ADIG,BMP8A,FBLIM1,HOXA11,HPSE,LIF,LIMD1,MAFK,MAPK8,mir-24,NFATC4,NFIC,PDLIM7,PTPN11,SKI,SQSTM1,SUFU,ZHX3	19
Organ Morphology, Organismal Development, Renal and Urological System Development and Function	abnormal morphology of dilated renal tubule	9.10E-03				CD151,CDH4,HOXA11,MAPK8	4
Post-Translational Modification	phosphorylation of protein	9.21E-03		-0.213	bias	CCNK,CTDSP1,HIPK2,ILF3,ITGAM,ITSN1,LIMD1,MAPK8,MKNK2,MYLK2,NFAM1,PAG1,PPP5C,PTPN11,RPTOR,SHPK,SQSTM1,ST3GAL1,STK17B,TGFBR3,ULK1	21
Nutritional Disease	adult-onset obesity	9.63E-03				MECP2,NHLH2,SQSTM1	3
Amino Acid Metabolism, Molecular Transport, Small Molecule Biochemistry	transport of amino acids	9.70E-03				CLN8,SLC11A1,SLC38A7,SLC6A9,SLC7A1,SLC7A8	6
Connective Tissue Development and Function, Embryonic Development, Organ Development, Organ Morphology, Organismal Development, Skeletal and Muscular System Development and Function, Tissue Development	abnormal morphology of jaw	9.85E-03				MECP2,NFATC4,NFIC,PAX7,SKI	5
Cell Morphology	morphology of cells	1.01E-02				ABI2,ACOT11,AQP2,ARHGEF7,BMP8A,CBFA2T2,CCR5,CD151,CHRM1,CHRNE,CLN8,COMMD9,CYP11B1,DNAJC5,FAIM2,FBLIM1,FOXO4,GJA3,H6PD,HYAL1,IL2RA,ILF3,ITGAM,ITSN1,LIF,MAP4,MAPK8,MECP2,NFASC,NFATC4,NHLH2,NMU,PAX7,PPP5C,PTPN11,RPTOR,SKI,SLC6A9,SLC7A1,SORT1,SPTB,STMN3,THEM4,THRA,TP73,TRIM55,TXNIP,ULK1	48
Cellular Compromise, Organismal Injury and Abnormalities	degeneration of gonadal cells	1.02E-02				BMP8A,TP73	2
Cancer, Hematological Disease, Immunological Disease, Organismal Injury and Abnormalities	juvenile myelomonocytic leukemia	1.02E-02				ARHGAP26,PTPN11	2
Amino Acid Metabolism, Molecular Transport, Small Molecule Biochemistry	transport of essential amino acids	1.02E-02				SLC38A7,SLC7A1	2
Gene Expression	activation of DNA endogenous promoter	1.02E-02		-1.696		CASK,CBFA2T2,CCNK,CHP2,CTDSP1,EID1,EN2,FOXO4,HIPK2,LIF,MECP2,MLLT10,NACC2,NFATC4,NFIC,NHLH2,PAX7,SKI,SLC11A1,SQSTM1,SUFU,TEF,TFCP2L1,THRA,TNFSF8,TP73,TRAF7,TTC21B,TXNIP,ZFAT,ZHX3	31
Cancer, Cellular Development, Cellular Growth and Proliferation, Tumor Morphology	colony formation of cancer cells	1.04E-02				SQSTM1,TP73,ULK1	3
Cellular Development, Nervous System Development and Function	differentiation of oligodendrocyte precursor cells	1.04E-02				TENM4,THRA,TP73	3
Cell Morphology, Cellular Function and Maintenance	macroautophagy of cells	1.04E-02				MAPK8,SQSTM1,ULK1	3
Infectious Disease	infection of cells	1.06E-02	Decreased	-4.701	bias	BICD2,BMP1,CACNG1,CCR5,CHRNA7,CTDP1,FBLIM1,ITGAM,KCNJ11,LOC102724828/MRPL23,MAP4,MPHOSPH6,NUP214,POU6F1,PPP5C,PRPF38A,RTN3,SAP30BP,TMEM132C,TRIM55,TRIM8,UTY,ZNF512B	23
Organismal Development	development of multicellular organism	1.07E-02				BMP1,EN2,HOXA11,LIF,LIMD1,SUFU	6
Embryonic Development, Organismal Development	development of body axis	1.08E-02		0.000	bias	ABI2,ADAM19,ADCY1,APLP1,CCDC85C,DNAJC5,EBF3,EN2,FAIM2,GJA3,GPR124,HIPK2,HOXA11,LIF,MAPK8,MECP2,NFIC,POU6F1,PTPN11,SHROOM4,SKI,SORT1,SUFU,TFCP2L1,TGFBR3,THRA,TP73	27
Nutritional Disease, Organismal Injury and Abnormalities	wasting	1.11E-02	Increased	2.000	bias	IL2RA,LIF,MECP2,PAX7,TP73	5
Hematological System Development and Function, Tissue Morphology	quantity of memory T lymphocytes	1.12E-02				IL15RA,IL2RA,RPTOR,STK17B	4
Organ Morphology, Reproductive System Development and Function	abnormal morphology of vas deferens	1.13E-02				HOXA11,LASP1,NHLH2	3
Cellular Development, Skeletal and Muscular System Development and Function, Tissue Development	differentiation of myotube	1.18E-02				NKTR,SKI,SORT1,THRA	4
Cellular Assembly and Organization, Cellular Movement, Nervous System Development and Function	transport of synaptic vesicles	1.18E-02				DNAJC5,ITSN1,MYLK2,SYP	4
Amino Acid Metabolism, Molecular Transport, Small Molecule Biochemistry	uptake of amino acids	1.18E-02				CLN8,SLC6A9,SLC7A1,SLC7A8	4
Cell Death and Survival, Embryonic Development	apoptosis of metanephric mesenchyme	1.19E-02				CDH4,HOXA11	2
Cell-To-Cell Signaling and Interaction, Hematological System Development and Function, Hematopoiesis	binding of red blood cells	1.19E-02				ITGAM,PTPN11	2
Nervous System Development and Function, Tissue Morphology	density of neurons	1.19E-02				FAIM2,MECP2	2
Organ Morphology, Respiratory System Development and Function, Skeletal and Muscular System Development and Function	abnormal morphology of diaphragm	1.22E-02				ADAM19,ILF3,PAX7	3
Cancer, Hematological Disease, Immunological Disease	hyperplasia of lymphocytes	1.22E-02				IL15RA,LIF,MAPK8	3
Organismal Development	size of body	1.25E-02	Decreased	-4.718	bias	ANO1,APLP1,CBFA2T2,CHRNE,CYP11B1,DNAJC5,GNAZ,H6PD,IL2RA,ILF3,ITSN1,LASP1,LIF,MECP2,NFIC,NRXN2,PDE10A,PPP5C,PTPN11,SLC6A9,SLC7A1,THRA,TP73,VIPR2	24
Hematological System Development and Function, Tissue Morphology	quantity of natural killer cells	1.25E-02		-0.658	bias	CCR5,IL15RA,IL2RA,LIF,TXNIP	5
Cell Death and Survival	apoptosis of fibroblast cell lines	1.25E-02		-1.154	bias	CHRM1,HPSE,ITSN1,MAPK8,NFATC4,PTPN11,QKI,STK17B,TNFAIP8L1,TP73,TXNIP	11
Metabolic Disease, Neurological Disease, Psychological Disorders	Braak stage II Alzheimer's disease	1.30E-02				TP73	1
Metabolic Disease, Neurological Disease, Psychological Disorders	Braak stage III Alzheimer's disease	1.30E-02				TP73	1
Metabolic Disease, Neurological Disease, Psychological Disorders	Braak stage IV Alzheimer's disease	1.30E-02				TP73	1
Metabolic Disease, Neurological Disease, Psychological Disorders	Braak stage V Alzheimer's disease	1.30E-02				TP73	1
Connective Tissue Disorders, Developmental Disorder, Hereditary Disorder, Skeletal and Muscular Disorders	Desbuquois syndrome type 2	1.30E-02				XYLT1	1
Cell Cycle	G1/S phase transition of DN1 cells	1.30E-02				RPTOR	1
Cell Cycle	G1/S phase transition of pituitary cancer cell lines	1.30E-02				LIF	1
Dermatological Diseases and Conditions, Developmental Disorder, Hereditary Disorder, Ophthalmic Disease, Organismal Injury and Abnormalities	IFAP syndrome with BRESHECK syndrome	1.30E-02				MBTPS2	1
Developmental Disorder, Hereditary Disorder, Neurological Disease	Lubs X-linked mental retardation syndrome	1.30E-02				MECP2	1
Developmental Disorder, Hematological Disease, Hereditary Disorder, Metabolic Disease, Organismal Injury and Abnormalities, Renal and Urological Disease	Methycobalamin deficiency cblG type	1.30E-02				MTR	1
Developmental Disorder, Hereditary Disorder	Shprintzen-Goldberg craniosynostosis syndrome	1.30E-02				SKI	1
Developmental Disorder, Hereditary Disorder, Neurological Disease	Stocco dos Santos syndrome	1.30E-02				SHROOM4	1
Dermatological Diseases and Conditions, Inflammatory Disease, Inflammatory Response	Wells' syndrome	1.30E-02				IL2RA	1
Developmental Disorder, Hereditary Disorder, Neurological Disease	X-linked mental retardation syndromic 13	1.30E-02				MECP2	1
Hereditary Disorder, Neurological Disease	Zappella variant Rett syndrome	1.30E-02				MECP2	1
Organ Morphology	abnormal morphology of serous gland	1.30E-02				PAX7	1
Embryonic Development, Endocrine System Development and Function, Organ Development, Organ Morphology, Organismal Development, Tissue Development	abnormal morphology of zona glomerulosa	1.30E-02				CYP11B1	1
Amino Acid Metabolism, Molecular Transport, Small Molecule Biochemistry	accumulation of glycine	1.30E-02				SLC6A9	1
Embryonic Development, Tissue Development	accumulation of yolk sac-derived cells	1.30E-02				DOT1L	1
Lipid Metabolism, Small Molecule Biochemistry	activation of 15-deoxy-delta-12,14 -PGJ 2	1.30E-02				PTPN11	1
Cell-To-Cell Signaling and Interaction, Hematological System Development and Function, Hematopoiesis	activation of LSK cells	1.30E-02				PTPN11	1
Nervous System Development and Function	activation of brainstem	1.30E-02				SLC6A9	1
Cell-To-Cell Signaling and Interaction, Nervous System Development and Function	activation of catecholaminergic neurons	1.30E-02				NMU	1
Cell-To-Cell Signaling and Interaction, Hematological System Development and Function, Hematopoiesis, Immune Cell Trafficking, Inflammatory Response	activation of myeloid progenitor cells	1.30E-02				PTPN11	1
Cell-To-Cell Signaling and Interaction, Cellular Compromise, Tissue Development, Tumor Morphology	adhesion of lymphoma cells	1.30E-02				HPSE	1
Infectious Disease	advanced HIV infection	1.30E-02				CCR5	1
Cell Morphology, Cell-To-Cell Signaling and Interaction, Cellular Function and Maintenance, Nervous System Development and Function	afterdepolarization of CA1 neuron	1.30E-02				CHRM1	1
Cell-To-Cell Signaling and Interaction, Nervous System Development and Function	afterhyperpolarization of CA1 neuron	1.30E-02				CHRM1	1
Ophthalmic Disease, Organismal Injury and Abnormalities	age-related macular degeneration type 6	1.30E-02				RAX2	1
Cellular Compromise, Tissue Development, Tumor Morphology	aggregation of neuroblastoma cells	1.30E-02				NFASC	1
Dermatological Diseases and Conditions, Immunological Disease	anaphylaxis of skin	1.30E-02				VIPR2	1
Hematological Disease	anemia of blood vessel	1.30E-02				DOT1L	1
Cardiovascular Disease, Neurological Disease	aneurysm of brain	1.30E-02				SUFU	1
Cell Death and Survival	apoptosis of amacrine cells	1.30E-02				PTPN11	1
Cell Death and Survival	apoptosis of bipolar cells	1.30E-02				PTPN11	1
Cell Death and Survival	apoptosis of cervical cell lines	1.30E-02				mir-24	1
Cell Death and Survival	apoptosis of gastric cell lines	1.30E-02				mir-24	1
Cell Death and Survival	apoptosis of horizontal cells	1.30E-02				PTPN11	1
Cell Death and Survival	apoptosis of optic nerve	1.30E-02				PTPN11	1
Cell Death and Survival	apoptosis of preodontoblasts	1.30E-02				NFIC	1
Skeletal and Muscular System Development and Function, Tissue Morphology	area of osteoid	1.30E-02				LIF	1
Cell Cycle	arrest in G0/G1 phase transition of pancreatic cancer cell lines	1.30E-02				MED29	1
Cellular Development, Hematological System Development and Function, Hematopoiesis, Humoral Immune Response, Lymphoid Tissue Structure and Development	arrest in lymphopoiesis of pro-B lymphocytes	1.30E-02				IL2RA	1
Embryonic Development, Endocrine System Development and Function, Organ Development, Organismal Development, Reproductive System Development and Function	arrest in maturation of pituitary gland	1.30E-02				LIF	1
Cell-To-Cell Signaling and Interaction, Cellular Assembly and Organization, Cellular Development, Cellular Function and Maintenance, Nervous System Development and Function, Tissue Development	arrest in maturation of synapse	1.30E-02				HIPK2	1
Cellular Development, Cellular Growth and Proliferation, Nervous System Development and Function	arrest in proliferation of oligodendrocyte precursor cells	1.30E-02				THRA	1
Cell Cycle, Embryonic Development	arrest in sub-G1 phase of embryonic cell lines	1.30E-02				TXNIP	1
Cell Cycle	arrest in sub-G1 phase of kidney cell lines	1.30E-02				TXNIP	1
Hereditary Disorder, Neurological Disease	atypical Rett syndrome	1.30E-02				MECP2	1
Hereditary Disorder, Neurological Disease, Organismal Injury and Abnormalities, Skeletal and Muscular Disorders	autosomal dominant lower extremity-predominant spinal muscular atrophy 2	1.30E-02				BICD2	1
Developmental Disorder, Hereditary Disorder, Metabolic Disease, Organismal Injury and Abnormalities, Renal and Urological Disease	autosomal dominant nephrogenic diabetes insipidus	1.30E-02				AQP2	1
Developmental Disorder, Hereditary Disorder, Metabolic Disease, Neurological Disease	autosomal dominant neuronal ceroid lipofuscinosis 4B	1.30E-02				DNAJC5	1
Hereditary Disorder, Metabolic Disease, Neurological Disease, Ophthalmic Disease	autosomal dominant optic atrophy 3	1.30E-02				OPA3	1
Auditory Disease, Hereditary Disorder, Neurological Disease	autosomal recessive deafness type 44	1.30E-02				ADCY1	1
Developmental Disorder, Hereditary Disorder, Metabolic Disease, Organismal Injury and Abnormalities, Renal and Urological Disease	autosomal recessive nephrogenic diabetes insipidus	1.30E-02				AQP2	1
Developmental Disorder, Hereditary Disorder, Neurological Disease, Skeletal and Muscular Disorders	autosomal recessive slow-channel congenital myasthenic syndrome	1.30E-02				CHRNE	1
Hereditary Disorder, Neurological Disease	autosomal recessive spastic paraplegia type 48	1.30E-02				AP5Z1	1
Hereditary Disorder, Neurological Disease	autosomal recessive spastic paraplegia type 56	1.30E-02				CYP2U1	1
Gene Expression	binding of Gli-1 binding site	1.30E-02				SUFU	1
Cell-To-Cell Signaling and Interaction	binding of spleen cell lines	1.30E-02				ITGAM	1
Cell Cycle, Embryonic Development	cell cycle progression of yolk sac-derived cells	1.30E-02				DOT1L	1
Cell Morphology	cell spreading of carcinoma cell lines	1.30E-02				PODXL	1
Cell-To-Cell Signaling and Interaction	cell-cell association of fibrosarcoma cell lines	1.30E-02				FBLIM1	1
Cancer, Cellular Response to Therapeutics	cisplatin resistance of carcinoma cell lines	1.30E-02				TP73	1
Developmental Disorder, Hereditary Disorder, Metabolic Disease	complementation group A molybdenum cofactor deficiency	1.30E-02				MOCS1	1
Cellular Compromise	condensation of endosomal compartment	1.30E-02				RAB11FIP4	1
Cell-To-Cell Signaling and Interaction, Nervous System Development and Function	conduction of peripheral nerve	1.30E-02				NFASC	1
Connective Tissue Disorders, Developmental Disorder, Hereditary Disorder, Neurological Disease, Ophthalmic Disease, Skeletal and Muscular Disorders	congenital cataract with facial dysmorphism and neuropathy	1.30E-02				CTDP1	1
Amino Acid Metabolism, Post-Translational Modification, Small Molecule Biochemistry	conversion of L-methionine	1.30E-02				MTR	1
Developmental Disorder, Hereditary Disorder, Ophthalmic Disease	coppock-like cataract type 14	1.30E-02				GJA3	1
Cell-To-Cell Signaling and Interaction	coupling of epithelial cells	1.30E-02				GJA3	1
Cell-To-Cell Signaling and Interaction, Hematological System Development and Function, Hypersensitivity Response, Inflammatory Response	cytotoxic reaction of eosinophils	1.30E-02				ITGAM	1
Hereditary Disorder, Immunological Disease	deficiency of alpha interleukin 2 receptor	1.30E-02				IL2RA	1
Cancer, Developmental Disorder, Endocrine System Disorders, Hereditary Disorder	deficiency of steroid 11-beta-monooxygenase	1.30E-02				CYP11B1	1
Carbohydrate Metabolism, Small Molecule Biochemistry	degradation of heparan sulfate proteoglycan	1.30E-02				HPSE	1
Cellular Compromise	degradation of peroxisomes	1.30E-02				SQSTM1	1
Organismal Development	delay in aging of brain	1.30E-02				POLM	1
Auditory and Vestibular System Development and Function, Connective Tissue Development and Function, Embryonic Development, Organ Development, Organismal Development, Skeletal and Muscular System Development and Function, Tissue Development	delay in initiation of ossification of incus	1.30E-02				THRA	1
Auditory and Vestibular System Development and Function, Connective Tissue Development and Function, Embryonic Development, Organ Development, Organismal Development, Skeletal and Muscular System Development and Function, Tissue Development	delay in initiation of ossification of malleus	1.30E-02				THRA	1
Auditory and Vestibular System Development and Function, Connective Tissue Development and Function, Embryonic Development, Organ Development, Organismal Development, Skeletal and Muscular System Development and Function, Tissue Development	delay in initiation of ossification of stapes	1.30E-02				THRA	1
Cellular Function and Maintenance	delay in initiation of turnover of epidermal cells	1.30E-02				CHRNA7	1
Neurological Disease	demyelination of anterior horn of the spinal cord	1.30E-02				LIF	1
Nervous System Development and Function, Tissue Morphology	density of Purkinje cells	1.30E-02				FAIM2	1
Cellular Compromise	depletion of TREG cells	1.30E-02				IL2RA	1
Cell Morphology, Cellular Assembly and Organization, Cellular Development, Cellular Function and Maintenance, Nervous System Development and Function, Tissue Development	development of RTN3 immunoreactive dystrophic neurite	1.30E-02				RTN3	1
Cancer, Cellular Development	development of leukemia stem cells	1.30E-02				PTPN11	1
Connective Tissue Development and Function, Digestive System Development and Function, Embryonic Development, Organ Development, Organismal Development, Skeletal and Muscular System Development and Function, Tissue Development	development of mandibular incisor	1.30E-02				NFIC	1
Connective Tissue Development and Function, Digestive System Development and Function, Embryonic Development, Organ Development, Organismal Development, Skeletal and Muscular System Development and Function, Tissue Development	development of maxillary incisor	1.30E-02				NFIC	1
Endocrine System Disorders, Gastrointestinal Disease, Hereditary Disorder, Metabolic Disease	diabetes mellitus autosomal dominant type II	1.30E-02				KCNJ11	1
Cellular Development	differentiation of thyroid tumor cell lines	1.30E-02				LIF	1
Cellular Development, Embryonic Development, Organismal Development, Tissue Development	differentiation of yolk sac-derived cells	1.30E-02				DOT1L	1
Cell-To-Cell Signaling and Interaction, Cellular Function and Maintenance, Nervous System Development and Function	discharge of Purkinje cells	1.30E-02				NFASC	1
Cellular Assembly and Organization	dispersal of endosomal compartment	1.30E-02				RAB11FIP4	1
Cellular Assembly and Organization, Cellular Compromise	disruption of spindle pole	1.30E-02				NUMA1	1
Cell-To-Cell Signaling and Interaction, Tissue Development	dissociation of odontoblasts	1.30E-02				NFIC	1
Cellular Assembly and Organization	distribution of recycling endosomes	1.30E-02				RAB11FIP4	1
Cell-To-Cell Signaling and Interaction, Tissue Development	duration of focal adhesions	1.30E-02				CD151	1
Connective Tissue Disorders, Hematological Disease, Hereditary Disorder	elliptocytosis type 3	1.30E-02				SPTB	1
Hereditary Disorder, Ophthalmic Disease	embryonal nuclear cataract type 14	1.30E-02				GJA3	1
Cardiovascular Disease, Organismal Injury and Abnormalities	end-stage idiopathic heart failure	1.30E-02				mir-24	1
Cell Cycle	entry into S phase of mesothelioma cell lines	1.30E-02				CHRNA7	1
Cellular Compromise, Hematological System Development and Function	enucleation of erythroid cells	1.30E-02				HIPK2	1
Organ Morphology, Organismal Injury and Abnormalities, Skeletal and Muscular Disorders, Tissue Morphology	erosion of calvaria	1.30E-02				LIF	1
Lipid Metabolism, Small Molecule Biochemistry, Vitamin and Mineral Metabolism	esterification of retinyl ester	1.30E-02				LIF	1
Lymphoid Tissue Structure and Development, Tissue Development, Tissue Morphology	expansion of lymphoid tissue	1.30E-02				IL2RA	1
Neurological Disease, Psychological Disorders	familial catatonic schizophrenia	1.30E-02				MLC1	1
Developmental Disorder, Endocrine System Disorders, Gastrointestinal Disease, Hematological Disease, Hereditary Disorder, Metabolic Disease	familial hyperinsulinemic hypoglycemia 2	1.30E-02				KCNJ11	1
Cell Death and Survival, Connective Tissue Disorders, Developmental Disorder, Hematological Disease	fatal and near-fatal neonatal hemolytic anemia	1.30E-02				SPTB	1
Developmental Disorder, Skeletal and Muscular Disorders	fg syndrome type 4	1.30E-02				CASK	1
Connective Tissue Disorders, Organismal Injury and Abnormalities, Skeletal and Muscular Disorders	fibrosis of calvaria	1.30E-02				LIF	1
Cancer	focus formation of breast cancer cell lines	1.30E-02				CLCA2	1
Embryonic Development, Organ Development, Organismal Development, Renal and Urological System Development and Function, Reproductive System Development and Function, Tissue Development	formation of acinar duct	1.30E-02				TP73	1
Cell-To-Cell Signaling and Interaction, Cellular Assembly and Organization, Tissue Development	formation of axo-glial junction	1.30E-02				NFASC	1
Cardiovascular System Development and Function, Organismal Development	formation of capillary plexus	1.30E-02				TGFBR3	1
Cellular Growth and Proliferation, Embryonic Development	formation of embryonic stem cells	1.30E-02				PTPN11	1
Vitamin and Mineral Metabolism	formation of molybdenum cofactor complex	1.30E-02				MOCS1	1
Cell-To-Cell Signaling and Interaction, Tissue Development	fusion of brain cancer cell lines	1.30E-02				CCR5	1
Embryonic Development, Tissue Morphology	fusion of cerebellar primordium	1.30E-02				EN2	1
Cell-To-Cell Signaling and Interaction, Tissue Development	fusion of dermal fibroblasts	1.30E-02				THRA	1
Cellular Assembly and Organization	fusion of proacrosomic vesicles	1.30E-02				AGFG1	1
Endocrine System Disorders, Hereditary Disorder, Metabolic Disease	glucorticoid remediable aldosteronism	1.30E-02				CYP11B1	1
Developmental Disorder, Gastrointestinal Disease, Hepatic System Disease, Hereditary Disorder, Metabolic Disease	glycogen storage disease type IXc	1.30E-02				PHKG2	1
Lipid Metabolism, Nucleic Acid Metabolism, Small Molecule Biochemistry	hydrolysis of malonyl-coenzyme A	1.30E-02				ACOT11	1
Lipid Metabolism, Nucleic Acid Metabolism, Small Molecule Biochemistry	hydrolysis of palmitoleoyl-coenzyme A	1.30E-02				ACOT11	1
Lipid Metabolism, Small Molecule Biochemistry	hydroxylation of 20-hydroxyeicosatetraenoic acid	1.30E-02				CYP2U1	1
Lipid Metabolism, Small Molecule Biochemistry	hydroxylation of arachidonic acid	1.30E-02				CYP2U1	1
Lipid Metabolism, Small Molecule Biochemistry	hydroxylation of docosahexaenoic acid	1.30E-02				CYP2U1	1
Cell-To-Cell Signaling and Interaction	hyperexcitation of synapse	1.30E-02				MECP2	1
Amino Acid Metabolism, Molecular Transport, Small Molecule Biochemistry	import of L-arginine	1.30E-02				SLC11A1	1
Hematological Disease, Immunological Disease, Infectious Disease, Respiratory Disease	infection of alveolar macrophages	1.30E-02				ITGAM	1
Gene Expression	initiation of transcription of mRNA	1.30E-02				MAPK8	1
Endocrine System Disorders, Gastrointestinal Disease, Immunological Disease, Metabolic Disease	insulin dependent diabetes mellitus type 10	1.30E-02				IL2RA	1
Endocrine System Disorders, Gastrointestinal Disease, Immunological Disease, Metabolic Disease	insulin-dependent diabetes mellitus type 22	1.30E-02				CCR5	1
Cell-To-Cell Signaling and Interaction, Hematological System Development and Function, Tissue Development	interaction of naive T lymphocytes	1.30E-02				CCR5	1
Tissue Development	interaction of stroma	1.30E-02				LIF	1
Cell Morphology, Nervous System Development and Function, Tissue Morphology	lack of Cajal-Retzius neurons	1.30E-02				TP73	1
Cell Morphology, Digestive System Development and Function, Organ Morphology, Organismal Development	lack of enterocytes	1.30E-02				TP73	1
Cancer, Gastrointestinal Disease, Immunological Disease	lymphoid hyperplasia of small intestine	1.30E-02				TXNIP	1
Cell Morphology, Cellular Function and Maintenance	macroautophagy of cervical cancer cell lines	1.30E-02				MAPK8	1
Cellular Function and Maintenance	maintenance of Purkinje cells	1.30E-02				FAIM2	1
Cancer, Neurological Disease, Organismal Injury and Abnormalities	medulloblastoma with extensive nodularity	1.30E-02				SUFU	1
Developmental Disorder, Hereditary Disorder, Neurological Disease, Organismal Injury and Abnormalities, Psychological Disorders	megalencephalic leukoencephalopathy with subcortical cysts 1	1.30E-02				MLC1	1
Connective Tissue Disorders, Developmental Disorder, Hereditary Disorder, Neurological Disease, Organismal Injury and Abnormalities, Skeletal and Muscular Disorders	mental retardation and microcephaly with pontine and cerebellar hypoplasia	1.30E-02				CASK	1
Connective Tissue Disorders, Developmental Disorder, Gastrointestinal Disease, Hereditary Disorder, Neurological Disease, Ophthalmic Disease, Skeletal and Muscular Disorders	mental retardation, anterior maxillary protrusion, and strabismus	1.30E-02				SOBP	1
Lipid Metabolism, Small Molecule Biochemistry, Vitamin and Mineral Metabolism	metabolism of 4-hydroxyretinol	1.30E-02				LIF	1
Connective Tissue Disorders, Developmental Disorder, Skeletal and Muscular Disorders	metachondromatosis	1.30E-02				PTPN11	1
Cell Cycle	mitochondrial fission of microvascular endothelial cells	1.30E-02				ITSN1	1
Cellular Assembly and Organization	mobility of membrane rafts	1.30E-02				PAG1	1
Hematological Disease	moderate anemia	1.30E-02				TP73	1
Carbohydrate Metabolism, Small Molecule Biochemistry	molecular cleavage of heparan sulfate	1.30E-02				HPSE	1
Connective Tissue Development and Function, Embryonic Development, Organ Development, Organ Morphology, Organismal Development, Skeletal and Muscular System Development and Function, Tissue Development	morphogenesis of vertebral column	1.30E-02				ARHGEF7	1
Cell Morphology, Nervous System Development and Function, Organ Morphology, Organismal Development, Tissue Morphology	morphology of CA1 neuron	1.30E-02				MECP2	1
Nervous System Development and Function	morphology of sympathetic nerve	1.30E-02				LIF	1
Developmental Disorder, Hereditary Disorder, Metabolic Disease	mucopolysaccharidosis IX	1.30E-02				HYAL1	1
Cell Death and Survival	necrosis of uterus	1.30E-02				F13A1	1
Developmental Disorder, Hereditary Disorder, Neurological Disease, Organismal Injury and Abnormalities	neonatal severe encephalopathy	1.30E-02				MECP2	1
Hereditary Disorder, Organismal Injury and Abnormalities, Renal and Urological Disease	nephronophthisis type 12	1.30E-02				TTC21B	1
Connective Tissue Disorders, Dermatological Diseases and Conditions, Developmental Disorder, Hereditary Disorder, Immunological Disease, Inflammatory Disease, Inflammatory Response, Organismal Injury and Abnormalities, Renal and Urological Disease	nephropathy with pretibal epidermolysis bullosa and deafness	1.30E-02				CD151	1
Embryonic Development, Nervous System Development and Function, Organismal Development	neuralization of embryo	1.30E-02				SKI	1
Neurological Disease, Ophthalmic Disease, Organismal Injury and Abnormalities	neurodegeneration of photoreceptor layer	1.30E-02				DNAJC5	1
Developmental Disorder, Hereditary Disorder, Metabolic Disease, Neurological Disease	neuronal ceroid lipofuscinosis 8 northern epilepsy variant	1.30E-02				CLN8	1
Developmental Disorder, Hereditary Disorder, Metabolic Disease, Neurological Disease	neuronal ceroid lipofuscinosis-8	1.30E-02				CLN8	1
Developmental Disorder, Endocrine System Disorders, Hereditary Disorder, Metabolic Disease	nongoitrous congenital hypothyroidism type 6	1.30E-02				THRA	1
Developmental Disorder, Hereditary Disorder, Ophthalmic Disease	nuclear coralliform cataract type 14	1.30E-02				GJA3	1
Developmental Disorder, Hereditary Disorder, Ophthalmic Disease	nuclear pulverulent and posterior polar cataract type 14	1.30E-02				GJA3	1
Immunological Disease, Infectious Disease	onset of acquired immunodeficiency syndrome	1.30E-02				CCR5	1
Neurological Disease, Skeletal and Muscular Disorders	peripheral motor weakness	1.30E-02				SQSTM1	1
Organismal Injury and Abnormalities, Reproductive System Disease	placental hemorrhage	1.30E-02				F13A1	1
Cancer, Gastrointestinal Disease, Hepatic System Disease	primary liver cancer	1.30E-02				HPSE	1
Cellular Function and Maintenance, Cellular Growth and Proliferation	production of splenocytes	1.30E-02				THRA	1
Ophthalmic Disease	progressive blindness	1.30E-02				DNAJC5	1
Cellular Development, Cellular Growth and Proliferation, Embryonic Development, Organismal Development	proliferation of ectomesenchymal cells	1.30E-02				NFIC	1
Endocrine System Development and Function, Organismal Development	proliferation of zona glomerulosa	1.30E-02				CYP11B1	1
Nervous System Development and Function, Tissue Morphology	quantity of POMC neurons	1.30E-02				NHLH2	1
Tissue Morphology	quantity of pituitary cancer cell lines	1.30E-02				LIF	1
Vitamin and Mineral Metabolism	quantity of pyridoxal phosphate	1.30E-02				TEF	1
Hematological System Development and Function, Inflammatory Response, Tissue Morphology	quantity of spleen-derived dendritic cells	1.30E-02				RPTOR	1
Hereditary Disorder, Skeletal and Muscular Disorders	radioulnar synostosis with amegakaryocytic thrombocytopenia	1.30E-02				HOXA11	1
Cellular Assembly and Organization, Skeletal and Muscular System Development and Function	rearrangement of sarcomere	1.30E-02				MAPK8	1
Cell Death and Survival	recovery of oocytes	1.30E-02				PPP5C	1
Nucleic Acid Metabolism, Small Molecule Biochemistry	reduction of NADPH	1.30E-02				H6PD	1
Cell Death and Survival, Cellular Development, Nervous System Development and Function, Tissue Development, Tissue Morphology	regeneration of sensory neurons	1.30E-02				LIF	1
DNA Replication, Recombination, and Repair	remodeling of minimal viral promoter	1.30E-02				IL2RA	1
Digestive System Development and Function, Gastrointestinal Disease, Hepatic System Development and Function, Hepatic System Disease, Infectious Disease, Inflammatory Disease, Inflammatory Response, Organ Development, Organismal Injury and Abnormalities	resistance to hepatitis C virus	1.30E-02				CCR5	1
Cell-To-Cell Signaling and Interaction	response of ameloblasts	1.30E-02				MAPK8	1
Cellular Function and Maintenance	retention of breast cancer cell lines	1.30E-02				CD151	1
Hereditary Disorder, Ophthalmic Disease, Organismal Injury and Abnormalities	retinitis pigmentosa type 45	1.30E-02				CNGB1	1
Connective Tissue Disorders, Developmental Disorder, Hereditary Disorder, Skeletal and Muscular Disorders	short-rib thoracic dysplasia type 4	1.30E-02				TTC21B	1
Cell Morphology, Inflammatory Response	size of Langerhans cells	1.30E-02				RPTOR	1
Tumor Morphology	sorting of neuroblastoma cells	1.30E-02				NFASC	1
Dermatological Diseases and Conditions, Infectious Disease	susceptibility to buruli ulcer	1.30E-02				SLC11A1	1
Infectious Disease	susceptibility to infection by West Nile virus	1.30E-02				CCR5	1
Connective Tissue Disorders, Immunological Disease, Inflammatory Disease, Skeletal and Muscular Disorders	susceptibility to systemic lupus erythematous type 6	1.30E-02				ITGAM	1
Inflammatory Disease, Inflammatory Response, Respiratory Disease	swelling of nose	1.30E-02				ANGPTL6	1
Cellular Function and Maintenance, Nervous System Development and Function	switching of cholinergic neurons	1.30E-02				LIF	1
Cellular Function and Maintenance, Nervous System Development and Function	switching of sympathetic neuron	1.30E-02				LIF	1
Lipid Metabolism, Small Molecule Biochemistry	synthesis of globotetraosylceramide	1.30E-02				B3GALT1	1
Cell-To-Cell Signaling and Interaction, Hematological System Development and Function, Immune Cell Trafficking, Tissue Development	tethering of lymphocytes	1.30E-02				PODXL	1
Connective Tissue Development and Function, Skeletal and Muscular System Development and Function	thickening of calvaria	1.30E-02				LIF	1
Skeletal and Muscular System Development and Function, Tissue Morphology	thickening of periosteum	1.30E-02				LIF	1
Nervous System Development and Function	thickness of internal granular layer of cerebellum	1.30E-02				FAIM2	1
Cancer	transformation of dermal fibroblasts	1.30E-02				THRA	1
Cancer	transformation of pre-B lymphocytes	1.30E-02				MAPK8	1
Amino Acid Metabolism, Small Molecule Biochemistry	translocation of L-arginine	1.30E-02				SLC7A1	1
Cell Morphology, Cellular Function and Maintenance, Endocrine System Development and Function	transmembrane potential of beta islet cells	1.30E-02				KCNJ11	1
Cellular Assembly and Organization	transport of lipid droplets	1.30E-02				ALPI	1
Molecular Transport	transport of nitrite	1.30E-02				SLC11A1	1
Cellular Function and Maintenance	trapping of odontoblasts	1.30E-02				NFIC	1
Developmental Disorder, Hematological Disease, Hereditary Disorder	type II factor XIII deficiency	1.30E-02				F13A1	1
Hereditary Disorder, Metabolic Disease, Neurological Disease, Ophthalmic Disease	type III 3-methylglutaconic aciduria	1.30E-02				OPA3	1
Cardiovascular System Development and Function, Embryonic Development, Organ Development, Organismal Development, Tissue Development	vasculogenesis of coronary vessel	1.30E-02				TGFBR3	1
Cardiovascular System Development and Function	vasoconstriction of central tail artery	1.30E-02				THRA	1
Cardiovascular System Development and Function, Organismal Development, Tissue Morphology	vasodilation of central tail artery	1.30E-02				THRA	1
Developmental Disorder, Hereditary Disorder, Neurological Disease	x-linked mental retardation type 96	1.30E-02				SYP	1
Hereditary Disorder, Ophthalmic Disease	zonular pulverulent cataract 3	1.30E-02				GJA3	1
Organ Morphology, Skeletal and Muscular System Development and Function	mass of hindlimb muscle	1.31E-02				H6PD,THRA,TRIM55	3
Cell-To-Cell Signaling and Interaction, Cellular Growth and Proliferation	stimulation of central nervous system cells	1.31E-02				CHRM1,CHRNA7,LIF	3
Amino Acid Metabolism, Molecular Transport, Small Molecule Biochemistry	uptake of alpha-amino acid	1.31E-02				CLN8,SLC6A9,SLC7A1	3
Nervous System Development and Function	coordination	1.31E-02	Decreased	-2.582	bias	CHRNA7,DNAJC5,EN2,GRIN2C,KCNJ11,MECP2,NXPH3,SLC8A3	8
Infectious Disease	infection by RNA virus	1.36E-02	Decreased	-4.706	bias	BICD2,BMP1,CACNG1,CCR5,CHRNA7,CTDP1,FBLIM1,IL2RA,ITGAM,KCNJ11,LOC102724828/MRPL23,MAP4,MPHOSPH6,NUP214,POU6F1,PPP5C,PRPF38A,RTN3,SAP30BP,TMEM132C,TRIM55,TRIM8,UTY,ZNF512B	24
Cellular Compromise	depletion of B lymphocytes	1.38E-02				IL2RA,NUP214	2
Cellular Development, Nervous System Development and Function, Tissue Development	differentiation of neuroepithelial cells	1.38E-02				LIF,MAPK8	2
Cell Morphology	morphology of lung cancer cell lines	1.38E-02				MAPK8,STMN3	2
Cancer, Cardiovascular System Development and Function, Tumor Morphology	neovascularization of tumor	1.38E-02				MAPK8,TP73	2
Developmental Disorder, Hereditary Disorder, Metabolic Disease, Neurological Disease	neuronal ceroid lipofuscinosis	1.38E-02				CLN8,DNAJC5	2
Gene Expression, Protein Trafficking	sequestration of transcription factor	1.38E-02				SUFU,THRA	2
Small Molecule Biochemistry	signaling of hormone	1.38E-02				PTPN11,THRA	2
Cell Death and Survival	apoptosis	1.40E-02		0.644		ADAM8,AQP2,ARHGEF7,BHLHB9,BMP1,BMP8A,CCR5,CD151,CD99,CDH4,CHRM1,CLCA2,CLN8,DNAJC5,DOT1L,FAIM2,FBLIM1,FOXO4,HIPK2,HOXA11,HPSE,IL15RA,IL2RA,ILF3,ITGAM,ITSN1,KCNJ11,KSR2,LIF,MAP4,MAPK8,MECP2,MED29,mir-24,NACC2,NFATC4,NFIC,NUMA1,PAX7,PDLIM7,PDXK,PPP5C,PTPN11,QKI,RPTOR,SKI,SORT1,SQSTM1,ST3GAL1,STK17B,TGFBR3,THRA,TNFAIP8L1,TNFSF8,TNS4,TP73,TRAF7,TXNIP,VASH2,VIPR2,ZNF512B	61
Cell Morphology, Organ Morphology, Skeletal and Muscular System Development and Function, Tissue Morphology	abnormal morphology of skeletal muscle cells	1.40E-02				H6PD,ILF3,SKI	3
Cellular Movement	cell movement of bone cancer cell lines	1.40E-02				CD99,HIPK2,MAPK8	3
Connective Tissue Development and Function	focus formation of fibroblast cell lines	1.40E-02				FOXO4,MAPK8,PTPN11	3
Cellular Development, Cellular Growth and Proliferation, Skeletal and Muscular System Development and Function, Tissue Development	proliferation of myoblasts	1.40E-02				LIF,PAX7,STRA13	3
Nervous System Development and Function, Tissue Morphology	quantity of neurons	1.46E-02		-1.544	bias	APLP1,EN2,HIPK2,LIF,MECP2,NHLH2,PTPN11,SQSTM1,THRA,TP73	10
Behavior	spatial learning	1.47E-02				ADCY1,CCR5,CHRNA7,EN2,MECP2,NXPH3,SLC6A9	7
Cellular Development, Nervous System Development and Function	myelination of cells	1.50E-02				LIF,mir-24,PTPN11,QKI,TENM4	5
Organismal Survival	organismal death	1.52E-02	Increased	6.708	bias	ADAM19,ANGPTL6,ANO1,APLP1,AQP2,BMP1,CASK,CBFA2T2,CCNK,CCR5,CD151,CHRNA7,CHRNE,CYP11B1,DNAJC5,DOT1L,F13A1,FBLIM1,GPR124,HIPK2,HOXA11,IL15RA,IL2RA,ILF3,ITGAM,ITSN1,KCNJ11,LIF,MAFK,MAPK8,MECP2,MTR,NFASC,NFATC4,NFIC,NHLH2,NRXN2,NUMA1,PAX7,PPP5C,PTPN11,RPTOR,SKI,SLC6A9,SLC7A1,SQSTM1,SUFU,TFCP2L1,TGFBR3,THEM4,THRA,TP73,TRIM55,TXNIP,ULK1,ZFAT	56
Cell-To-Cell Signaling and Interaction, Molecular Transport, Small Molecule Biochemistry	quantity of catecholamine	1.55E-02		-0.152		BTBD9,CHRM1,IL2RA,LIF,MECP2,TEF	6
Digestive System Development and Function, Gastrointestinal Disease, Hepatic System Development and Function, Hepatic System Disease, Inflammatory Disease, Inflammatory Response, Organ Development	steatohepatitis	1.61E-02				ADIPOR2,MAPK8,PTPN11	3
Energy Production	consumption of oxygen	1.64E-02		-0.468		ACOT11,ANGPTL6,KCNJ11,NMU,SQSTM1,TP73	6
Molecular Transport, Protein Trafficking	import of protein	1.65E-02				CHP2,IPO9,NUP214,TXNIP	4
Molecular Transport, Protein Trafficking	transport of protein	1.66E-02				CASK,CHP2,IPO9,MLC1,NUP214,PTPN11,SLC11A1,SORT1,SQSTM1,TXNIP	10
Nervous System Development and Function	activation of brain	1.71E-02				ADCY1,MECP2,SLC6A9	3
Cancer, Organismal Injury and Abnormalities, Renal and Urological Disease	renal-cell carcinoma	1.71E-02				ADAM19,ADAM8,ARSD,CCR5,EBF3,HPSE,IL2RA,LHFPL2,MLLT10,MPHOSPH6,NUMA1,NUP214,PDLIM7,PDXK,SHROOM4,SMARCD1,SPTB,ZFAT,ZFR2,ZNF519	20
Cell Morphology	size of cells	1.73E-02				AQP2,CLN8,FOXO4,LIF,MECP2,NMU,PTPN11,RPTOR,SLC6A9,SPTB,THRA,TRIM55	12
Cell Signaling	protein kinase cascade	1.73E-02	Decreased	-2.630	bias	APOL3,DOT1L,HIPK2,IL15RA,KSR2,LIF,MAPK8,MYLK2,PPP5C,SLC11A1,SQSTM1,TRAF7,TRIM8	13
Behavior, Digestive System Development and Function	feeding	1.78E-02		0.128		ACOT11,ILF3,KCNJ11,NFIC,NMU,PDE10A,SLC6A9,SQSTM1,THRA,VIPR2	10
Organ Morphology, Organismal Development, Renal and Urological System Development and Function	abnormal morphology of dilated proximal convoluted tubule	1.79E-02				CD151,CDH4	2
Tissue Morphology	abnormal morphology of metanephric mesenchyme	1.79E-02				CDH4,HOXA11	2
Antigen Presentation, Cell-mediated Immune Response, Cellular Assembly and Organization	formation of immunological synapses	1.79E-02				ITGAM,PAG1	2
Cellular Development, Cellular Growth and Proliferation, Embryonic Development, Organ Development, Organismal Development, Renal and Urological System Development and Function, Reproductive System Development and Function, Tissue Development	formation of sperm	1.79E-02				AGFG1,TP73	2
Cell Death and Survival, DNA Replication, Recombination, and Repair	fragmentation of genomic DNA	1.79E-02				MAPK8,PTPN11	2
Organ Morphology, Skeletal and Muscular System Development and Function	mass of quadriceps femoris	1.79E-02				H6PD,TRIM55	2
Cell Morphology, Reproductive System Development and Function	morphology of gonadal cell lines	1.79E-02				CHRM1,PTPN11	2
Cell Death and Survival, Cellular Development, Digestive System Development and Function, Hepatic System Development and Function, Organ Morphology	regeneration of liver cells	1.79E-02				LIF,MAPK8	2
Cellular Function and Maintenance	retention of cells	1.79E-02				CD151,NFIC	2
Cell Cycle, Cellular Assembly and Organization, DNA Replication, Recombination, and Repair	remodeling of chromatin	1.80E-02				IL2RA,MECP2,PAX7,SMARCD1	4
Molecular Transport	transport of monovalent inorganic anion	1.80E-02				ANO1,CLCA2,SLC11A1,TTYH3	4
Organismal Injury and Abnormalities	abdominal pain	1.82E-02				CHRM1,CHRNA7,CHRNE	3
Amino Acid Metabolism, Post-Translational Modification, Small Molecule Biochemistry	phosphorylation of L-threonine	1.82E-02				HIPK2,MAPK8,MYLK2	3
Infectious Disease, Reproductive System Disease	productive infection of cervical cancer cell lines	1.91E-02	Decreased	-2.828	bias	BICD2,CACNG1,LOC102724828/MRPL23,MPHOSPH6,POU6F1,TMEM132C,UTY,ZNF512B	8
Reproductive System Development and Function, Respiratory System Development and Function	abnormal respiratory rhythm	1.94E-02				MECP2,NRXN2,SLC6A9	3
Embryonic Development, Nervous System Development and Function, Organ Development, Organismal Development, Tissue Development	foliation of cerebellum	1.94E-02				EN2,PTPN11,THRA	3
Cell-To-Cell Signaling and Interaction, Molecular Transport, Small Molecule Biochemistry	quantity of monoamines	1.97E-02		-0.371		BTBD9,CHRM1,EN2,IL2RA,LIF,MECP2,TEF	7
Cellular Development, Embryonic Development, Organismal Development, Tissue Development	differentiation of mesodermal cells	2.01E-02				MAPK8,PTPN11	2
Cellular Function and Maintenance, Small Molecule Biochemistry	homeostasis of Na+	2.01E-02				CHP2,SLC8A3	2
Hematological Disease, Immunological Disease	hypereosinophilic syndrome	2.01E-02				IL2RA,TNFSF8	2
Cancer, Immunological Disease	lymphoid hyperplasia	2.01E-02				IL2RA,TXNIP	2
Behavior, Reproductive System Development and Function	mating	2.01E-02				NHLH2,TP73	2
Cell Death and Survival, Cellular Development, Cellular Function and Maintenance, Cellular Growth and Proliferation, Embryonic Development, Organismal Development	self-renewal of embryonic stem cells	2.01E-02				LIF,TFCP2L1	2
Embryonic Development, Tissue Morphology	size of atrioventricular canal cushion	2.01E-02				ADAM19,PTPN11	2
Infectious Disease	susceptibility to infection	2.01E-02				CCR5,SLC11A1	2
Cardiovascular System Development and Function, Organ Morphology, Organismal Development, Skeletal and Muscular System Development and Function, Tissue Morphology	abnormal morphology of myocardium	2.03E-02				MAPK8,NFATC4,SUFU,TGFBR3,TRIM55	5
Nervous System Development and Function	reflex	2.03E-02				DNAJC5,EN2,LIF,MECP2,NHLH2	5
Endocrine System Development and Function, Lipid Metabolism, Molecular Transport, Small Molecule Biochemistry	concentration of corticosterone	2.16E-02		-0.117		CYP11B1,H6PD,LIF,MECP2,NMU	5
Cell Death and Survival	cell death of sympathetic neuron	2.18E-02				LIF,SORT1,TP73	3
Molecular Transport	transport of cation	2.19E-02				ANO1,CCR5,CHP2,CHRNA7,CHRNE,CNGB1,GRIN2C,KCNJ11,SLC11A1,SLC38A7,SLC7A8,SLC8A3	12
Embryonic Development, Nervous System Development and Function, Organ Development, Organismal Development, Tissue Development	formation of rhombencephalon	2.21E-02				EN2,FAIM2,MECP2,PTPN11,SUFU,THRA	6
Cardiovascular System Development and Function, Organ Morphology, Organismal Development	abnormal morphology of dilated heart	2.24E-02				MAPK8,NFATC4	2
Cell Death and Survival, Skeletal and Muscular System Development and Function	cell viability of muscle cell lines	2.24E-02				MAPK8,TXNIP	2
Cellular Function and Maintenance	endocytosis by embryonic cell lines	2.24E-02				CCR5,SYP	2
Cellular Function and Maintenance	endocytosis by epithelial cell lines	2.24E-02				CCR5,SYP	2
Cellular Development, Cellular Growth and Proliferation, Connective Tissue Development and Function, Embryonic Development, Organ Development, Organismal Development, Skeletal and Muscular System Development and Function, Tissue Development	formation of osteoclast precursor cells	2.24E-02				NFATC4,SQSTM1	2
Inflammatory Disease, Inflammatory Response, Respiratory Disease	pulmonary sarcoidosis	2.24E-02				CHRNA7,CHRNE	2
Infectious Disease	Viral Infection	2.28E-02	Decreased	-3.931	bias	AGFG1,BICD2,BMP1,CACNG1,CCNK,CCR5,CHRNA7,CTDP1,CYP2U1,F13A1,FBLIM1,GLYR1,GRIN2C,IL2RA,ILF3,ITGAM,KCNJ11,KSR2,LOC102724828/MRPL23,MAFK,MAP4,MPHOSPH6,MVB12B,NUP214,PDXK,POU6F1,PPP5C,PRMT3,PRPF38A,RTN3,SAP30BP,TMEM132C,TP73,TRIM55,TRIM8,TXNIP,ULK1,UTY,ZNF512B	39
Cardiovascular Disease, Organismal Injury and Abnormalities	ischemic cardiomyopathy	2.30E-02				CHRNA7,CHRNE,mir-24,PDE10A	4
Cell Death and Survival	cell death of rhombencephalon	2.31E-02				FAIM2,MAPK8,MECP2	3
Cell Cycle	interphase of carcinoma cell lines	2.31E-02				CHRNA7,DOT1L,MAPK8	3
Embryonic Development, Organismal Development, Tissue Development	development of neural tube	2.39E-02				ALPI,HIPK2,MAPK8,PTPN11,SKI,SUFU	6
Organ Morphology, Reproductive System Development and Function	abnormal morphology of epididymis	2.39E-02				BMP8A,HOXA11,LASP1,NHLH2	4
Cell Death and Survival	apoptosis of neurons	2.41E-02		1.247	bias	ADAM8,BHLHB9,DNAJC5,FAIM2,HIPK2,ITSN1,LIF,MAPK8,MECP2,NFATC4,PTPN11,RPTOR,TP73	13
Cardiovascular System Development and Function, Organ Morphology, Organismal Development	abnormal morphology of enlarged heart	2.48E-02				DOT1L,LASP1,NFATC4,TRIM55	4
Tissue Morphology	abnormal morphology of white adipose tissue	2.48E-02				ANGPTL6,LIF	2
Cell-mediated Immune Response, Cellular Movement, Hematological System Development and Function, Immune Cell Trafficking	cell movement of regulatory T lymphocytes	2.48E-02				CCR5,IL2RA	2
Nutritional Disease	early-onset obesity	2.48E-02				KSR2,PTPN11	2
Cell-To-Cell Signaling and Interaction, Cellular Growth and Proliferation	excitation of cerebral cortex cells	2.48E-02				CHRM1,CHRNA7	2
Cancer, Neurological Disease	meningioma	2.48E-02				SUFU,TRAF7	2
Nervous System Development and Function, Tissue Morphology	quantity of bipolar cells	2.48E-02				APLP1,PTPN11	2
Organismal Functions	hypoactivity of mice	2.51E-02				CHRNE,DNAJC5,MECP2,NMU,PDE10A,VIPR2	6
Cell-To-Cell Signaling and Interaction, Nervous System Development and Function	inhibitory postsynaptic current	2.57E-02				CHRM1,NRXN2,SLC6A9	3
Cellular Movement	invasion of breast cell lines	2.57E-02				CDH4,CLCA2,TGFBR3	3
Cell Death and Survival	apoptosis of cortical neurons	2.58E-02		1.181		ITSN1,MECP2,NFATC4,TP73	4
Cell Cycle	G2/M phase transition of pituitary cancer cell lines	2.58E-02				LIF	1
Connective Tissue Disorders, Developmental Disorder, Hereditary Disorder, Skeletal and Muscular Disorders	Noonan syndrome type 1	2.58E-02				PTPN11	1
Dermatological Diseases and Conditions, Developmental Disorder, Hereditary Disorder, Organismal Injury and Abnormalities	Olmsted syndrome	2.58E-02				MBTPS2	1
Dermatological Diseases and Conditions, Hereditary Disorder	X-linked keratosis follicularis spinulosa decalvans	2.58E-02				MBTPS2	1
Nervous System Development and Function, Organ Morphology, Organismal Development	abnormal morphology of auditory cortex	2.58E-02				CHRM1	1
Cardiovascular System Development and Function, Cell Morphology, Connective Tissue Development and Function, Digestive System Development and Function, Hepatic System Development and Function, Organ Morphology, Organismal Development, Tissue Morphology	abnormal morphology of hepatic stellate cells	2.58E-02				CCR5	1
Auditory Disease	abnormal otoacoustic response	2.58E-02				DNAJC5	1
DNA Replication, Recombination, and Repair	acetylation of nucleosomes	2.58E-02				TP73	1
Nervous System Development and Function	activation of neuronal layer	2.58E-02				THRA	1
Cell Death and Survival	activation-induced cell death of natural killer T lymphocytes	2.58E-02				CCR5	1
Cell-To-Cell Signaling and Interaction, Hematological System Development and Function, Immune Cell Trafficking, Inflammatory Response, Tissue Development	adhesion of peritoneal neutrophils	2.58E-02				ITGAM	1
Cellular Assembly and Organization	aggregation of chromatin	2.58E-02				MAPK8	1
Cell Cycle	aneuploidy of carcinoma cell lines	2.58E-02				SQSTM1	1
Cell Cycle	aneuploidy of lung cancer cell lines	2.58E-02				SQSTM1	1
Cell Death and Survival	anoikis of bone cancer cell lines	2.58E-02				CD99	1
Cell Death and Survival	apoptosis of Langerhans cells	2.58E-02				RPTOR	1
Cell Death and Survival	apoptosis of Muller glia	2.58E-02				PTPN11	1
Cell Death and Survival, Embryonic Development	apoptosis of yolk sac-derived cells	2.58E-02				DOT1L	1
Cell Cycle	arrest in cell cycle progression of thyroid tumor cell lines	2.58E-02				LIF	1
Cell Cycle	arrest in mitosis of lung cancer cell lines	2.58E-02				NUMA1	1
Cell Cycle	arrest in sub-G1 phase of epithelial cell lines	2.58E-02				TXNIP	1
Neurological Disease, Organismal Injury and Abnormalities	astrocytosis of anterior horn of the spinal cord	2.58E-02				SQSTM1	1
Cell-To-Cell Signaling and Interaction, Tissue Development	attachment of trophoblast cells	2.58E-02				LIF	1
Neurological Disease, Organismal Injury and Abnormalities, Psychological Disorders	atypical frontotemporal dementia	2.58E-02				CHRM1	1
Neurological Disease, Organismal Injury and Abnormalities, Psychological Disorders	atypical frontotemporal lobar degeneration	2.58E-02				CHRM1	1
Cancer, Endocrine System Disorders	benign thyroid oncocytic carcinoma	2.58E-02				THRA	1
Gene Expression	binding of electrophile response element	2.58E-02				MAFK	1
Drug Metabolism, Lipid Metabolism, Small Molecule Biochemistry	binding of paclitaxel	2.58E-02				MAP4	1
Vitamin and Mineral Metabolism	biosynthesis of pyridoxal phosphate	2.58E-02				PDXK	1
Nervous System Development and Function	blood-cerebrospinal fluid barrier function	2.58E-02				GPR124	1
Cellular Development, Embryonic Development, Organismal Development, Tissue Development	branching of metanephric mesenchymal cells	2.58E-02				HOXA11	1
Carbohydrate Metabolism, Drug Metabolism, Small Molecule Biochemistry	breakdown of hyaluronic acid	2.58E-02				HYAL1	1
Cardiovascular System Development and Function, Cellular Development, Embryonic Development, Organ Development, Organismal Development, Skeletal and Muscular System Development and Function, Tissue Development	cardiomyogenesis of germ cell tumor cell lines	2.58E-02				EN2	1
Cell Cycle	cell cycle progression of double-negative T lymphocyte	2.58E-02				RPTOR	1
Cell Cycle	cell cycle progression of erythroid cells	2.58E-02				HIPK2	1
Cell Morphology	cell spreading of lung cancer cell lines	2.58E-02				PODXL	1
Cellular Growth and Proliferation	clonogenicity of melanoma cell lines	2.58E-02				SKI	1
Cell Cycle, Cell-To-Cell Signaling and Interaction, Cellular Growth and Proliferation	contact growth inhibition of thyroid tumor cell lines	2.58E-02				LIF	1
Amino Acid Metabolism, Post-Translational Modification, Small Molecule Biochemistry	conversion of homocysteine	2.58E-02				MTR	1
Cell Morphology, Cell-mediated Immune Response, Cellular Development, Cellular Function and Maintenance, Hematological System Development and Function, Hematopoiesis, Lymphoid Tissue Structure and Development	conversion of thymocytes	2.58E-02				LIF	1
Cell Death and Survival, Cellular Compromise	cytotoxicity of neutrophils	2.58E-02				ITGAM	1
Cellular Development, Developmental Disorder	dedifferentiation of embryonic stem cells	2.58E-02				LIF	1
Hereditary Disorder, Metabolic Disease	deficiency of (r)-20-hydroxysteroid dehydrogenase	2.58E-02				H6PD	1
Organismal Injury and Abnormalities	deformation of digit	2.58E-02				SKI	1
Cellular Compromise, Organismal Injury and Abnormalities, Reproductive System Disease, Tissue Morphology	degeneration of Sertoli cells	2.58E-02				TP73	1
Cell Cycle	delay in cell cycle progression of hepatoma cell lines	2.58E-02				VASH2	1
Auditory and Vestibular System Development and Function, Cellular Development, Organ Development, Tissue Development	delay in differentiation of sensory epithelium	2.58E-02				THRA	1
Cell Cycle	delay in mitosis of stem cells	2.58E-02				PAX7	1
Cellular Compromise	depletion of pro-B lymphocytes	2.58E-02				NUP214	1
Cell-To-Cell Signaling and Interaction, Tissue Development	detachment of bone cell lines	2.58E-02				MAPK8	1
Cell-mediated Immune Response, Cellular Development, Cellular Function and Maintenance, Cellular Growth and Proliferation, Embryonic Development, Hematological System Development and Function, Hematopoiesis, Lymphoid Tissue Structure and Development, Organ Development, Organismal Development, Tissue Development	development of DN1 cells	2.58E-02				RPTOR	1
Tox Functions
Categories	Diseases or Functions Annotation	p-Value	Predicted Activation State	Activation z-score	Notes	Molecules	# Molecules
Liver Steatosis	hepatic steatosis	1.73E-03		0.718	bias	ACOT11,ADIPOR2,ANGPTL6,CCR5,MAPK8,NMU,PTPN11,RPTOR,SORT1,THRA,TXNIP	11
Heart Failure	end-stage idiopathic heart failure	1.30E-02				mir-24	1
Nephrosis	nephronophthisis type 12	1.30E-02				TTC21B	1
Renal Inflammation, Renal Nephritis	nephropathy with pretibal epidermolysis bullosa and deafness	1.30E-02				CD151	1
Liver Hyperplasia/Hyperproliferation	primary liver cancer	1.30E-02				HPSE	1
Liver Damage, Liver Inflammation/Hepatitis	resistance to hepatitis C virus	1.30E-02				CCR5	1
Liver Inflammation/Hepatitis, Liver Steatosis	steatohepatitis	1.61E-02				ADIPOR2,MAPK8,PTPN11	3
Liver Regeneration	regeneration of liver cells	1.79E-02				LIF,MAPK8	2
Cardiac Arrythmia	variation QT syndrome	2.58E-02				NHLH2	1
Liver Hyperplasia/Hyperproliferation	metastasis of liver	3.46E-02				IL15RA,MAPK8,mir-24	3
Liver Hyperplasia/Hyperproliferation	liver cancer	4.40E-02		0.258		ADAM19,ADCY1,ADIPOR2,AGFG1,ALPI,AP5Z1,ARHGEF7,ARSD,ASF1B,B3GALT1,CBFA2T2,CCNK,CDH4,CHRM1,CLCA2,CTDP1,D2HGDH,DHX34,DOT1L,ELAC1,EN2,FAM26E,FCRL2,FRMD1,FRMPD3,GPR153,H6PD,HMHA1,HPSE,IL15RA,IL2RA,ILF3,ITGAM,KIAA0556,KSR2,LARP4B,LHFPL2,LIF,LOC100996763/NOTCH2NL,LONP2,MAPK8,MEX3A,mir-24,MOCS1,MTR,MYLK2,NAALADL1,NRXN2,NUMA1,NUP214,PAG1,PDE10A,PLEKHG4B,POLM,PRDM15,PRMT3,RELL1,RER1,RTN3,SLC11A1,SLC2A11,SL…	94
Cardiac Arrythmia	ventricular fibrillation	4.45E-02				NHLH2,THRA	2
Regulator Effects
Consistency Score	Node Total	Regulator Total	Regulators	Target Total	Target Molecules in Dataset	Disease & Function Total	Diseases & Functions	Known Regulator-Disease/Function Relationship
1.342	7	1	CD44	5	ADAM8,CCR5,CTDSP1,IL2RA,MAPK8	1	differentiation of cells	100% (1/1)
-6.000	6	1	TGFB1	4	ADAM19,LIF,SKI,TENM4	1	myelination	100% (1/1)
-8.083	5	1	TP53	3	IL2RA,LIF,TP73	1	wasting	0% (0/1)
Tox Lists
Ingenuity Toxicity Lists	-log(p-value)	Ratio	Molecules
p53 Signaling	1.4E00	4.04E-02	TP73,CCNK,MAPK8,HIPK2
Hepatic Stellate Cell Activation	1.12E00	5.71E-02	CCR5,TGFBR3
Increases Liver Steatosis	1.12E00	3.95E-02	ACOT11,MAPK8,RPTOR
Vasopressin-induced Genes in Inner Medullary Renal Collecting Duct Cells (Rat)	1E00	1.25E-01	AQP2
Decreases Respiration of Mitochondria	8.73E-01	9.09E-02	MAPK8
Increases Liver Hyperplasia/Hyperproliferation	8.14E-01	2.88E-02	LIF,MAPK8,mir-24
Increases Liver Damage	7.89E-01	2.8E-02	CCR5,MAPK8,IL2RA
Cytochrome P450 Panel - Substrate is a Sterol (Human)	7.76E-01	7.14E-02	CYP11B1
Cytochrome P450 Panel - Substrate is a Sterol (Mouse)	7.76E-01	7.14E-02	CYP11B1
Cytochrome P450 Panel - Substrate is a Sterol (Rat)	7.76E-01	7.14E-02	CYP11B1
NRF2-mediated Oxidative Stress Response	7.28E-01	2.15E-02	DNAJC5,CYP2U1,MAPK8,SQSTM1,MAFK
Cholesterol Biosynthesis	7.24E-01	6.25E-02	LSS
Renal Glomerulus Panel (Human)	7E-01	5.88E-02	PODXL
PPARα/RXRα Activation	6.68E-01	2.19E-02	TGFBR3,ADCY1,MAPK8,ADIPOR2
Cardiac Necrosis/Cell Death	5.77E-01	1.88E-02	LIF,PTPN11,TXNIP,MAPK8,mir-24
Reversible Glomerulonephritis Biomarker Panel (Rat)	5.26E-01	3.7E-02	AQP2
TGF-β Signaling	4.86E-01	2.22E-02	SKI,MAPK8
Aryl Hydrocarbon Receptor Signaling	4.63E-01	1.88E-02	NFIC,TP73,MAPK8
Hepatic Cholestasis	4.41E-01	1.82E-02	LIF,ADCY1,MAPK8
Cardiac Hypertrophy	4.05E-01	1.54E-02	LIF,TRIM55,PTPN11,MAPK8,NFATC4,KCNJ11
Increases Renal Nephritis	3.45E-01	2.17E-02	LIF
Increases Cardiac Proliferation	3.45E-01	2.17E-02	mir-24
Increases Liver Hepatitis	3.12E-01	1.96E-02	MAPK8
Increases Glomerular Injury	3.12E-01	1.96E-02	MAPK8
Cell Cycle: G2/M DNA Damage Checkpoint Regulation	3.07E-01	1.92E-02	HIPK2
Molecules
Symbol	Entrez Gene Name	RefSeq	Fold Change	Networks	Location	Type(s)	Biomarker Application(s)	Drug(s)	Entrez Gene ID for Human	Entrez Gene ID for Mouse	Entrez Gene ID for Rat
26s Proteasome	--	--		9	Cytoplasm	complex		carfilzomib, bortezomib/sorafenib, bortezomib/melphalan, bortezomib/doxorubicin, bortezomib/vorinostat, bortezomib/rituximab, belinostat/bortezomib, bortezomib
3-methyladenine	--	--			Other	chemical toxicant
4-cresol	--	--			Other	chemical toxicant
5R,11R-diethyl-5,6,11,12-tetrahydrochrysene-2,8-diol	--	--			Other	chemical reagent
8-carboxamidocyclazocine	--	--			Other	chemical reagent
ABCA3	ATP-binding cassette, sub-family A (ABC1), member 3	--		11	Plasma Membrane	transporter			21	27410	302973
ABI2	abl-interactor 2	NM_001282927	-2.000	2	Cytoplasm	other			10152	329165	286928
ACOT7	acyl-CoA thioesterase 7	--		13	Cytoplasm	enzyme			11332	70025	26759
ACOT11	acyl-CoA thioesterase 11	NM_147161	-2.000	8	Cytoplasm	enzyme	unspecified application		26027	329910	100363074
ACSL4	acyl-CoA synthetase long-chain family member 4	--		12	Cytoplasm	enzyme			2182	50790	113976
ACTR5	ARP5 actin-related protein 5 homolog (yeast)	--		14	Other	other			79913	109275	362258
ACTR8	ARP8 actin-related protein 8 homolog (yeast)	--		14	Nucleus	other			93973	56249	361107
ADAM8	ADAM metallopeptidase domain 8	NM_001109	-2.000	4	Plasma Membrane	peptidase	diagnosis		101	11501	499285
ADAM19	ADAM metallopeptidase domain 19	NM_033274	-2.000	2	Plasma Membrane	peptidase			8728	11492	303068
ADAM22	ADAM metallopeptidase domain 22	--		13	Plasma Membrane	peptidase			53616	11496
ADCY	--	--		3	Cytoplasm	group
ADCY1	adenylate cyclase 1 (brain)	NM_021116	-2.000	3	Plasma Membrane	enzyme			107	432530	305509
ADIG	adipogenin	NM_001018082	-2.000		Other	other			149685		100911217|100361007
ADIPOR2	adiponectin receptor 2	NM_024551	-2.000	3	Plasma Membrane	other			79602	68465	312670
ADRB	--	--		3	Plasma Membrane	group		epinephrine
AGFG1	ArfGAP with FG repeats 1	NM_004504	-2.000	1	Nucleus	other			3267	15463	363266
Akt	--	--		2	Cytoplasm	group	diagnosis,disease progression,efficacy,prognosis,response to therapy,safety	afuresertib
allose	--	--			Other	chemical - endogenous mammalian
Alp	--	--		16	Other	group	diagnosis,efficacy,prognosis,safety,unspecified application
Alpha catenin	--	--		4	Cytoplasm	group
Alpha tubulin	--	--		2	Cytoplasm	group
ALPI	alkaline phosphatase, intestinal	NM_001631	-2.000	1	Plasma Membrane	phosphatase	unspecified application		248	11648	64621
aminooxypentane-rantes	--	--			Other	chemical reagent
ammonia	--	--			Other	chemical - endogenous mammalian
ammonium chloride	--	--			Other	chemical drug
AMPK	--	--		16	Cytoplasm	complex
ANGPTL6	angiopoietin-like 6	NM_031917	-2.000	15	Extracellular Space	other			83854	70726	298698
Ank2	ankyrin 2, brain	--			Plasma Membrane	other				109676
ANKRD54	ankyrin repeat domain 54	NM_138797	-2.000	13	Nucleus	transcription regulator			129138	223690	362957
ANO1	anoctamin 1, calcium activated chloride channel	NM_018043	-2.000	3	Plasma Membrane	ion channel		crofelemer	55107	101772	309135
ANXA1	annexin A1	--			Plasma Membrane	enzyme	diagnosis,prognosis,unspecified application	hydrocortisone, hydrocortisone/prednisone, hydrocortisone/mitoxantrone	301	16952	25380
ANXA3	annexin A3	--		8	Cytoplasm	enzyme	diagnosis,unspecified application		306	11745	25291
Ap1	--	--		4	Nucleus	complex
AP5Z1	adaptor-related protein complex 5, zeta 1 subunit	NM_014855	-2.000	12	Nucleus	other			9907	231855	641386
APLP1	amyloid beta (A4) precursor-like protein 1	NM_001024807	-2.000	3	Extracellular Space	other			333	11803	502317
APOL3	apolipoprotein L, 3	NR_027833	-2.000	16	Cytoplasm	transporter			80833		100910885
AQP2	aquaporin 2 (collecting duct)	NM_000486	-2.000	1	Plasma Membrane	transporter	unspecified application		359	11827	25386
AQP3	aquaporin 3 (Gill blood group)	--			Plasma Membrane	transporter			360	11828	65133
ARHGAP20	Rho GTPase activating protein 20	NM_001258415	-2.000	14	Cytoplasm	other			57569	244867	367085
ARHGAP26	Rho GTPase activating protein 26	NM_015071	-2.000	5	Cytoplasm	other			23092	71302	307459
ARHGEF7	Rho guanine nucleotide exchange factor (GEF) 7	NM_001113513	-2.000	4	Cytoplasm	other			8874	54126	114559
ARHGEF37	Rho guanine nucleotide exchange factor (GEF) 37	NM_001001669	-2.000		Other	other			389337	328967	307398
ARNT2	aryl-hydrocarbon receptor nuclear translocator 2	--		10	Nucleus	transcription regulator			9915	11864	25243
ARPP19	cAMP-regulated phosphoprotein, 19kDa	--		10	Cytoplasm	transporter			10776	59046	60336
ARSD	arylsulfatase D	NM_001669	-2.000	7	Cytoplasm	enzyme			414
ASB8	ankyrin repeat and SOCS box containing 8	NM_024095	-2.000	12	Nucleus	transcription regulator			140461	78541	315287
ASF1B	anti-silencing function 1B histone chaperone	NM_018154	-2.000	1	Nucleus	other			55723	66929	304648
ASPSCR1	alveolar soft part sarcoma chromosome region, candidate 1	--		15	Cytoplasm	other			79058	68938	691026
ATF6B	activating transcription factor 6 beta	--		7	Nucleus	transcription regulator			1388	12915	406169
ATHL1	ATH1, acid trehalase-like 1 (yeast)	NM_025092	-2.000	8	Other	other			80162	212974	309103
ATL1	atlastin GTPase 1	--		7	Cytoplasm	enzyme			51062	73991	362750
ATL2	atlastin GTPase 2	--		7	Cytoplasm	other			64225	56298	298757
ATN1	atrophin 1	--		13	Nucleus	transcription regulator			1822	13498	100911672|29515
ATP-gamma-S	--	--			Other	chemical reagent
ATXN7L3	ataxin 7-like 3	NM_001098833	-2.000	12	Nucleus	transcription regulator			56970	217218	287734
axitinib	--	--			Other	chemical drug
AZD1981	--	--			Other	chemical drug
AZD8055	--	--			Other	chemical drug
B3GALT1	UDP-Gal:betaGlcNAc beta 1,3-galactosyltransferase, polypeptide 1	NM_020981	-2.000	10	Cytoplasm	enzyme			8708	26877	366064
bafilomycin	--	--			Other	chemical - endogenous non-mammalian
bafilomycin A1	--	--			Other	chemical drug
BCL7C	B-cell CLL/lymphoma 7C	--		14	Other	other			9274	12055	293514
BCR (complex)	--	--		5	Plasma Membrane	complex
BHLHB9	basic helix-loop-helix domain containing, class B, 9	NM_001142530	-2.000	6	Cytoplasm	other			80823	70237	317407
Bhlhe41	basic helix-loop-helix family, member e41	--			Nucleus	transcription regulator				79362	117095
BICD2	bicaudal D homolog 2 (Drosophila)	NM_015250	-2.000	2	Cytoplasm	other			23299	76895	306809
BMP1	bone morphogenetic protein 1	NM_006129	-2.000	8	Extracellular Space	peptidase	efficacy		649	12153	83470
BMP8A	bone morphogenetic protein 8a	NM_181809	-2.000	9	Extracellular Space	cytokine			353500	12163	680931
BPTF	bromodomain PHD finger transcription factor	--			Nucleus	transcription regulator			2186	207165	303617
BTBD9	BTB (POZ) domain containing 9	NM_001099272	-2.000	7	Other	other			114781	224671	294318
C19orf70	chromosome 19 open reading frame 70	NM_205767	-2.000	6	Cytoplasm	other			125988	224904
C20orf24	chromosome 20 open reading frame 24	--		6	Cytoplasm	other			55969	67388	296315
Ca2 ATPase	--	--			Other	group
CACNG1	calcium channel, voltage-dependent, gamma subunit 1	NM_000727	-2.000	10	Plasma Membrane	ion channel		lercanidipin, diltiazem, nitrendipine, diltiazem/enalapril	786	12299	29658
CADPS	Ca++-dependent secretion activator	--			Plasma Membrane	other			8618	27062	26989
CALB2	calbindin 2	--		10	Cytoplasm	other	unspecified application		794	12308	117059
Calcineurin A	--	--		9	Other	group
Calcineurin protein(s)	--	--		3	Cytoplasm	complex
Calmodulin	--	--		9	Cytoplasm	group
CaMKII	--	--		3	Cytoplasm	complex
camptothecin	--	--			Other	chemical reagent
CASK	calcium/calmodulin-dependent serine protein kinase (MAGUK family)	NM_001126055	-2.000	4	Plasma Membrane	kinase			8573	12361	29647
caspase	--	--		5	Cytoplasm	group
CBFA2T2	core-binding factor, runt domain, alpha subunit 2; translocated to, 2	NM_001039709	-2.000	13	Nucleus	transcription regulator			9139	12396	296293
CBFA2T3	core-binding factor, runt domain, alpha subunit 2; translocated to, 3	--		13	Nucleus	transcription regulator			863	12398	361431
CBFB	core-binding factor, beta subunit	--			Nucleus	transcription regulator			865	12400	361391
CCDC85C	coiled-coil domain containing 85C	NM_001144995	-2.000	8	Plasma Membrane	other			317762	668158	690965
CCL3	chemokine (C-C motif) ligand 3	--			Extracellular Space	cytokine	diagnosis,efficacy,prognosis		6348
CCL3L1	chemokine (C-C motif) ligand 3-like 1	--			Plasma Membrane	other			6349
CCNB1IP1	cyclin B1 interacting protein 1, E3 ubiquitin protein ligase	--		6	Nucleus	enzyme			57820	239083	498492
CCNG1	cyclin G1	--			Nucleus	other			900	12450	25405
CCNJ	cyclin J	NM_019084	-2.000	10	Nucleus	other			54619	240665	294053|100909771
CCNK	cyclin K	NM_001099402	-2.000	8	Nucleus	kinase			8812	12454	500715
CCR5	chemokine (C-C motif) receptor 5 (gene/pseudogene)	NM_001100168	-2.000	5	Plasma Membrane	G-protein coupled receptor	diagnosis,efficacy	maraviroc, vicriviroc, ancriviroc	1234	12774	117029
CD3	--	--		5	Plasma Membrane	complex	efficacy	visilizumab, blinatumomab, catumaxomab
CD44	CD44 molecule (Indian blood group)	--			Plasma Membrane	enzyme	diagnosis,disease progression,prognosis,unspecified application		960	12505	25406
CD99	CD99 molecule	NM_001277710	-2.000	4	Plasma Membrane	other			4267
CD151	CD151 molecule (Raph blood group)	NM_004357	-2.000	2	Plasma Membrane	other			977	12476	64315|100911730
CD3EAP	CD3e molecule, epsilon associated protein	NM_012099	-2.000	3	Nucleus	other			10849	70333	680493
CDC23	cell division cycle 23	NM_004661	-2.000	8	Nucleus	enzyme			8697	52563	291689
CDH4	cadherin 4, type 1, R-cadherin (retinal)	NM_001794	-2.000	4	Plasma Membrane	other			1002	12561	114588
Cg	--	--		1	Other	complex	diagnosis,prognosis,unspecified application
CHAMP1	chromosome alignment maintaining phosphoprotein 1	--		10	Nucleus	other			283489	101994	306647
CHD3	chromodomain helicase DNA binding protein 3	--			Nucleus	enzyme			1107	216848	303241
CHIR-124	--	--			Other	chemical reagent
chloramine	--	--			Other	chemical toxicant
CHP2	calcineurin-like EF-hand protein 2	NM_022097	-2.000	15	Cytoplasm	other			63928	70261	308965
CHRFAM7A	CHRNA7 (cholinergic receptor, nicotinic, alpha 7, exons 5-10) and FAM7A (family with sequence similarity 7A, exons A-E) fusion	NM_139320	-2.000	2	Other	other		succinylcholine	89832
CHRM1	cholinergic receptor, muscarinic 1	NM_000738	-2.000	9	Plasma Membrane	G-protein coupled receptor		fesoterodine, ABT-089, protoveratrine derivative, aclidinium, dextromethorphan/quinidine, umeclidinium, glycopyrrolate/indacaterol, umeclidinium/vilanterol, atropine/edrophonium, cyclopentolate/phenylephrine, albuterol/ipratropium, trihexyphenidyl, metoclopramide, ethopropazine, carbamylcholine, methacholine, succinylcholine, diphenhydramine, doxepin, quinidine, procyclidine, trospium, homatropin…	1128	12669	25229
CHRNA7	cholinergic receptor, nicotinic, alpha 7 (neuronal)	NM_001190455	-2.000	2	Plasma Membrane	transmembrane receptor	prognosis	varenicline, ABT-089, isoflurane, mecamylamine, succinylcholine, rocuronium, doxacurium, amobarbital, mivacurium, pipecuronium, rapacuronium, metocurine, atracurium, cisatracurium, acetylcholine, nicotine, D-tubocurarine, arecoline, lobeline, enflurane, pancuronium, vecuronium	1139	11441	25302
CHRNE	cholinergic receptor, nicotinic, epsilon (muscle)	NM_000080	-2.000	2,10	Plasma Membrane	transmembrane receptor		ABT-089, isoflurane, mecamylamine, succinylcholine, rocuronium, doxacurium, amobarbital, mivacurium, pipecuronium, rapacuronium, metocurine, atracurium, cisatracurium, acetylcholine, nicotine, D-tubocurarine, arecoline, enflurane, pancuronium, vecuronium	1145	11448	29422
CHUK	conserved helix-loop-helix ubiquitous kinase	--		15	Cytoplasm	kinase	prognosis	bardoxolone methyl	1147	12675	309361
Ck2	--	--		9	Cytoplasm	complex
CLCA2	chloride channel accessory 2	NM_006536	-2.000	3	Plasma Membrane	ion channel			9635	229933	308016
CLDN11	claudin 11	--		7	Plasma Membrane	other			5010	18417	84588
CLN8	ceroid-lipofuscinosis, neuronal 8 (epilepsy, progressive with mental retardation)	NM_018941	-2.000	4	Cytoplasm	other			2055	26889	306619
CLOCK	clock circadian regulator	--			Nucleus	transcription regulator			9575	12753	60447
clomiphene	--	--			Other	chemical drug
CNGB1	cyclic nucleotide gated channel beta 1	NM_001135639	-2.000	9	Plasma Membrane	ion channel			1258		83686
cocaine	--	--			Other	chemical drug
COL4A3BP	collagen, type IV, alpha 3 (Goodpasture antigen) binding protein	--		7	Cytoplasm	kinase			10087	68018	365652
Collagen type I	--	--		16	Other	complex	diagnosis
Collagen(s)	--	--		16	Extracellular Space	complex
COMMD9	COMM domain containing 9	NM_001101653	-2.000	13	Other	other			29099	76501	295956
CpG ODN 1555	--	--			Other	chemical reagent
Creb	--	--		1	Nucleus	group
CRK	v-crk avian sarcoma virus CT10 oncogene homolog	--		15	Cytoplasm	other			1398	12928	54245
CRK/CRKL	--	--		15	Cytoplasm	group
CSRP3	cysteine and glycine-rich protein 3 (cardiac LIM protein)	--			Nucleus	other			8048	13009	117505
CTDP1	CTD (carboxy-terminal domain, RNA polymerase II, polypeptide A) phosphatase, subunit 1	NM_048368	-2.000	10	Nucleus	phosphatase			9150	67655	291414
CTDSP1	CTD (carboxy-terminal domain, RNA polymerase II, polypeptide A) small phosphatase 1	NM_001206878	-2.000	8	Nucleus	phosphatase			58190	227292	363249
Cyclin B	--	--		2	Cytoplasm	group
cyclohexanecarboxylic acid	--	--			Other	chemical reagent
CYP11B1	cytochrome P450, family 11, subfamily B, polypeptide 1	NM_001026213	-2.000	10	Cytoplasm	enzyme		metyrapone	1584	13072	24294
CYP1A2	cytochrome P450, family 1, subfamily A, polypeptide 2	--			Cytoplasm	enzyme			1544	13077	24297
CYP1B1	cytochrome P450, family 1, subfamily B, polypeptide 1	--			Cytoplasm	enzyme	diagnosis,efficacy,prognosis,unspecified application		1545	13078	25426
CYP21A2	cytochrome P450, family 21, subfamily A, polypeptide 2	--		10	Cytoplasm	enzyme			1589	13079	24298
CYP2U	--	--		20	Other	group
CYP2U1	cytochrome P450, family 2, subfamily U, polypeptide 1	NM_183075	-2.000	20	Cytoplasm	enzyme			113612	71519	310848
Cyp4a14	cytochrome P450, family 4, subfamily a, polypeptide 14	--		10	Cytoplasm	enzyme				13119	298423|24306
D-lactic acid	--	--			Other	chemical - endogenous mammalian
D2HGDH	D-2-hydroxyglutarate dehydrogenase	NM_001287249	-2.000	11	Cytoplasm	other			728294	98314	301624
DAZAP2	DAZ associated protein 2	--		6	Nucleus	other			9802	23994
dephostatin	--	--			Other	chemical reagent
DGCR14	DiGeorge syndrome critical region gene 14	NM_022719	-2.000	7	Nucleus	other			8220	27886	360741
DHPS	deoxyhypusine synthase	--			Cytoplasm	enzyme	efficacy		1725	330817	288923
DHX34	DEAH (Asp-Glu-Ala-His) box polypeptide 34	NM_014681	-2.000	6	Other	enzyme			9704	71723	684903
DIAPH3	diaphanous-related formin 3	--		12	Cytoplasm	enzyme			81624	56419	290396
dietary fat derivative	--	--			Other	chemical drug
DLG4	discs, large homolog 4 (Drosophila)	--		13	Plasma Membrane	kinase	unspecified application		1742	13385	29495
DMD	dystrophin	--			Plasma Membrane	other			1756	13405
DNAJC5	DnaJ (Hsp40) homolog, subfamily C, member 5	NM_025219	-2.000	9	Plasma Membrane	other			80331	13002	79130
dopamine	--	--			Other	chemical - endogenous mammalian
DOT1L	DOT1-like histone H3K79 methyltransferase	NM_032482	-2.000	1	Nucleus	phosphatase			84444	208266	362831
DPF2	D4, zinc and double PHD fingers family 2	--		11	Nucleus	other			5977	19708	361711
DTNB	dystrobrevin, beta	--		7,11	Plasma Membrane	other			1838	13528	362715
DUSP11	dual specificity phosphatase 11 (RNA/RNP complex 1-interacting)	--		13	Nucleus	phosphatase			8446	72102	100911499|297412
DVL3	dishevelled segment polarity protein 3	--		6	Cytoplasm	other			1857	13544	303811
Dynamin	--	--		3	Cytoplasm	group
Dynein	--	--		2	Cytoplasm	complex
E2f	--	--		5	Nucleus	group
E64d	--	--			Other	chemical - protease inhibitor
EBF3	early B-cell factor 3	NM_001005463	-2.000	15	Nucleus	other			253738	13593	361668
EFNA5	ephrin-A5	--		15	Plasma Membrane	kinase			1946	13640	116683
EGR3	early growth response 3	--			Nucleus	transcription regulator			1960	13655	25148
EID1	EP300 interacting inhibitor of differentiation 1	NM_014335	-2.000	5	Nucleus	transcription regulator			23741	58521	499882
ELAC1	elaC ribonuclease Z 1	NM_018696	-2.000		Nucleus	enzyme			55520	114615	307604
ELMSAN1	ELM2 and Myb/SANT-like domain containing 1	--		14	Nucleus	other			91748	238317	314306
EN2	engrailed homeobox 2	NM_001427	-2.000	15	Nucleus	transcription regulator			2020	13799	499964
ENAH	enabled homolog (Drosophila)	--		11	Plasma Membrane	other	disease progression		55740	13800	360891
ENKUR	enkurin, TRPC channel interacting protein	NR_072993	-2.000	6	Other	other			219670	71233	291354
Eotaxin	--	--			Other	group	diagnosis,efficacy
epicatechin	--	--			Other	chemical drug
ERBB	--	--		15	Plasma Membrane	group		dacomitinib
ERBB2	erb-b2 receptor tyrosine kinase 2	--		15	Plasma Membrane	kinase	diagnosis,disease progression,efficacy,prognosis,safety	trastuzumab, BMS-599626, varlitinib, XL647, CP-724,714, afatinib, pertuzumab, sapitinib, trastuzumab emtansine, lapatinib/pazopanib, lapatinib/letrozole, paclitaxel/trastuzumab, capecitabine/lapatinib, cyclophosphamide/docetaxel/epirubicin/5-fluorouracil/trastuzumab, docetaxel/trastuzumab, paclitaxel/pertuzumab/trastuzumab, trastuzumab/vinorelbine, capecitabine/trastuzumab, lapatinib/paclitaxel, …	2064	13866	24337
ERF	Ets2 repressor factor	--		8	Nucleus	transcription regulator			2077	13875	292721
ERK	--	--		1	Other	group	efficacy
ERK1/2	--	--		3	Cytoplasm	group
ESR1	estrogen receptor 1	--		14	Nucleus	ligand-dependent nuclear receptor	diagnosis,disease progression,efficacy,prognosis,response to therapy	17-alpha-ethinylestradiol, fulvestrant, beta-estradiol, estradiol 17beta-cypionate, estriol, estrone, estradiol valerate, mestranol, CHF-4227, bazedoxifene, estradiol valerate/testosterone enanthate, TAS-108, ethinyl estradiol/ethynodiol diacetate, estradiol acetate, esterified estrogens, estradiol cypionate/medroxyprogesterone acetate, estradiol/norethindrone acetate, synthetic conjugated estrog…	2099	13982	24890
estrogen receptor	--	--		4	Nucleus	group	diagnosis,efficacy,unspecified application	estradiol valerate
etalocib	--	--			Other	chemical drug
ETS2	v-ets avian erythroblastosis virus E26 oncogene homolog 2	--			Nucleus	transcription regulator	efficacy		2114	23872	304063
exenatide	--	--			Other	biologic drug
F8	coagulation factor VIII, procoagulant component	--			Extracellular Space	peptidase	diagnosis,efficacy	drotrecogin alfa, F9	2157	14069	302470
F Actin	--	--		16	Cytoplasm	complex	unspecified application
F13A1	coagulation factor XIII, A1 polypeptide	NM_000129	-2.000	16	Extracellular Space	enzyme			2162	74145	60327
FAF2	Fas associated factor family member 2	NM_014613	-2.000	9	Cytoplasm	other			23197	76577	291000
FAIM2	Fas apoptotic inhibitory molecule 2	NM_012306	-2.000	9	Plasma Membrane	other			23017	72393	246274
FAM160A2	family with sequence similarity 160, member A2	--		7	Cytoplasm	other			84067	74349	293343
FAM168A	family with sequence similarity 168, member A	--		6	Other	other			23201	319604	361614
FAM168B	family with sequence similarity 168, member B	NM_001009993	-2.000	6	Cytoplasm	other			130074	214469	690188
FAM26E	family with sequence similarity 26, member E	NM_153711	-2.000	11	Cytoplasm	other			254228	103511	294431
FBLIM1	filamin binding LIM protein 1	NM_017556	-2.000	5	Plasma Membrane	other			54751	74202	362650
FBRS	fibrosin	NM_001105079	-2.000	7	Extracellular Space	cytokine			64319	14123	691899
FBXO15	F-box protein 15	--		11	Other	transcription regulator			201456	50764	361354
FBXW5	F-box and WD repeat domain containing 5	--		6	Cytoplasm	other			54461	30839	362081
Fcer1	--	--		3	Plasma Membrane	complex
FCRL2	Fc receptor-like 2	NR_125358	-2.000	18	Other	other			79368
Fibrinogen	--	--		16	Plasma Membrane	complex	diagnosis,disease progression,efficacy,prognosis,safety
FKBP4	FK506 binding protein 4, 59kDa	--			Nucleus	enzyme			2288	14228	260321
FKBP6	FK506 binding protein 6, 36kDa	--		8,10	Nucleus	enzyme			8468	94244	288597
FLT3LG	fms-related tyrosine kinase 3 ligand	--			Extracellular Space	cytokine			2323	14256	102547607
fluoxetine	--	--			Other	chemical drug
FLYWCH1	FLYWCH-type zinc finger 1	NM_032296	-2.000	6	Other	other			84256	224613	360488
Focal adhesion kinase	--	--		5	Cytoplasm	group
FOXA1	forkhead box A1	--		17	Nucleus	transcription regulator	disease progression		3169	15375	25098
FOXO4	forkhead box O4	NM_005938	-2.000	2	Nucleus	transcription regulator			4303	54601	302415
FRMD1	FERM domain containing 1	NR_110312	-2.000		Other	other			79981		689709
FRMPD3	FERM and PDZ domain containing 3	NM_032428	-2.000		Other	other			84443	101055948	315916
FSH	--	--		1	Plasma Membrane	complex
G protein alphai	--	--		16	Cytoplasm	group
G protein beta gamma	--	--		9	Cytoplasm	complex
GAB3	GRB2-associated binding protein 3	--		13	Other	other			139716	210710
galanthamine	--	--			Other	chemical drug
GATAD2A	GATA zinc finger domain containing 2A	--		11	Nucleus	transcription regulator			54815	234366	290669
GATAD2B	GATA zinc finger domain containing 2B	--		11	Nucleus	transcription regulator			57459	229542	310614
GDP	--	--			Other	chemical - endogenous mammalian
GFM1	G elongation factor, mitochondrial 1	--		13	Cytoplasm	translation regulator			85476	28030	114017
GINS2	GINS complex subunit 2 (Psf2 homolog)	NM_016095	-2.000	5	Nucleus	other			51659	272551	292058
GIPC1	GIPC PDZ domain containing family, member 1	--			Cytoplasm	other			10755	67903	83823
GJA3	gap junction protein, alpha 3, 46kDa	NM_021954	-2.000	7	Plasma Membrane	transporter			2700	14611	79217
GLDN	gliomedin	--			Cytoplasm	other			342035	235379	315675
GLYR1	glyoxylate reductase 1 homolog (Arabidopsis)	NM_032569	-2.000	14	Other	other			84656	74022	360477
GNAZ	guanine nucleotide binding protein (G protein), alpha z polypeptide	NM_002073	-2.000	3	Plasma Membrane	enzyme			2781	14687	25740
Gpcr	--	--		9	Plasma Membrane	group
GPR22	G protein-coupled receptor 22	--		9	Plasma Membrane	G-protein coupled receptor			2845	73010	298944
GPR34	G protein-coupled receptor 34	--			Plasma Membrane	G-protein coupled receptor			2857	23890	554353
GPR124	G protein-coupled receptor 124	NM_032777	-2.000	9	Plasma Membrane	G-protein coupled receptor			25960	78560	100363275
GPR153	G protein-coupled receptor 153	NM_207370	-2.000	9	Plasma Membrane	G-protein coupled receptor			387509	100129	619550
GPR176	G protein-coupled receptor 176	--		9	Plasma Membrane	G-protein coupled receptor			11245	381413	117257
GPR137B	G protein-coupled receptor 137B	--		9	Plasma Membrane	other			7107	83924
GPS1	G protein pathway suppressor 1	--			Other	other			2873	209318	117039
GRIN1	glutamate receptor, ionotropic, N-methyl D-aspartate 1	--			Plasma Membrane	ion channel	unspecified application	dextromethorphan/morphine, neramexane, bicifadine, delucemine, nebostinel, besonprodil, UK-240455, dextromethorphan/quinidine, ketamine, felbamate, ifenprodil, memantine, orphenadrine, cycloserine, aspirin/caffeine/orphenadrine, N-(2-indanyl)glycinamide, dextromethorphan, acamprosate, brompheniramine/dextromethorphan/pseudoephedrine, chlorpheniramine/dextromethorphan/phenylephrine, carbinoxamine/…	2902	14810	24408
GRIN2C	glutamate receptor, ionotropic, N-methyl D-aspartate 2C	NR_103735	-2.000	3	Plasma Membrane	ion channel		dextromethorphan/morphine, neramexane, bicifadine, delucemine, nebostinel, besonprodil, UK-240455, tenocyclidine, dextromethorphan/quinidine, ketamine, felbamate, memantine, orphenadrine, cycloserine, N-(2-indanyl)glycinamide, dextromethorphan, brompheniramine/dextromethorphan/pseudoephedrine, chlorpheniramine/dextromethorphan/phenylephrine, carbinoxamine/dextromethorphan/pseudoephedrine, dextrom…	2905	14813	24411
GRM8	glutamate receptor, metabotropic 8	--		10	Plasma Membrane	G-protein coupled receptor		fasoracetam	2918	14823	60590
Growth hormone	--	--		5	Extracellular Space	group	diagnosis,efficacy
Gsk3	--	--		16	Cytoplasm	group
GTF3C1	general transcription factor IIIC, polypeptide 1, alpha 220kDa	--		13	Nucleus	transcription regulator			2975	233863	171063
GTPase	--	--		4	Other	group
Gyk	glycerol kinase	--		10	Cytoplasm	kinase				14933	79223
H6PD	hexose-6-phosphate dehydrogenase (glucose 1-dehydrogenase)	NM_001282587	-2.000	15	Cytoplasm	enzyme			9563	100198	298655
HCFC2	host cell factor C2	--		12	Nucleus	transcription regulator			29915	67933	314704
Hdac	--	--		5	Nucleus	group		belinostat, belinostat/bortezomib, vorinostat
HDAC1	histone deacetylase 1	--		8	Nucleus	transcription regulator	efficacy	tributyrin, belinostat, pyroxamide, mocetinostat, bortezomib/vorinostat, vorinostat, romidepsin	3065	433759	297893
HDAC10	histone deacetylase 10	--			Nucleus	transcription regulator		tributyrin, belinostat, pyroxamide, romidepsin	83933	170787	362981
HECW2	HECT, C2 and WW domain containing E3 ubiquitin protein ligase 2	--		10	Extracellular Space	enzyme			57520	329152	316395
Hedgehog	--	--		5	Extracellular Space	group
hemoglobin	--	--		16	Other	complex	diagnosis,efficacy,prognosis,safety,unspecified application	sodium nitrite/sodium thiosulfate, sodium nitrite
highly active antiretroviral therapy	--	--			Other	chemical drug
HIPK2	homeodomain interacting protein kinase 2	NM_001113239	-2.000	2	Nucleus	kinase			28996	15258	362342
HIRA	histone cell cycle regulator	--		6	Nucleus	transcription regulator			7290	15260	363849
HISTONE	--	--		16	Nucleus	group
Histone h3	--	--		1	Nucleus	group	efficacy
Histone h4	--	--		5	Nucleus	group	efficacy
HMG20A	high mobility group 20A	--		11	Nucleus	transcription regulator			10363	66867	315689
Hmga2	high mobility group AT-hook 2	--			Nucleus	enzyme				15364	84017
HMHA1	histocompatibility (minor) HA-1	NM_001258328	-2.000	6	Cytoplasm	transporter			23526	70719	314618
HN1	hematological and neurological expressed 1	NR_109933	-2.000	2	Nucleus	other	unspecified application		51155	15374	287828
HNF4A	hepatocyte nuclear factor 4, alpha	--		13	Nucleus	transcription regulator	unspecified application		3172	15378	25735
HOXA11	homeobox A11	NM_005523	-2.000	1	Nucleus	transcription regulator			3207	15396	368057|100909443|100911743
HPSE	heparanase	NM_001199830	-2.000	1	Plasma Membrane	enzyme	efficacy	heparanase inhibitor PI-88	10855	15442	64537
HSD17B3	hydroxysteroid (17-beta) dehydrogenase 3	--		15	Cytoplasm	enzyme			3293	15487	117182
Hsp90	--	--		5	Cytoplasm	group
HTR3A	5-hydroxytryptamine (serotonin) receptor 3A, ionotropic	--			Plasma Membrane	ion channel		vortioxetine, cisapride, granisetron, ondansetron, memantine, fenfluramine, palonosetron, mirtazapine, alosetron, procaine, D-tubocurarine, ergotamine, dolasetron	3359	15561	79246
HTT	huntingtin	--			Cytoplasm	transcription regulator	unspecified application		3064	15194	29424
HYAL1	hyaluronoglucosaminidase 1	NR_047690	-2.000	7	Cytoplasm	enzyme		hyaluronic acid, hylan	3373	15586	367166
hydrochlorothiazide	--	--			Other	chemical drug
hydrogen peroxide	--	--			Other	chemical - endogenous mammalian	diagnosis
IFN Beta	--	--		4	Extracellular Space	group
IFNG	interferon, gamma	--		10	Extracellular Space	cytokine	diagnosis,efficacy,response to therapy,unspecified application		3458	15978	25712
Iga	--	--		4	Extracellular Space	complex	efficacy,unspecified application
Ige	--	--		16	Extracellular Space	complex	efficacy
IgG	--	--		16	Extracellular Space	complex	efficacy,prognosis
IgG1	--	--		16	Other	complex	unspecified application
IgG2a	--	--		16	Other	complex
Igm	--	--		4	Extracellular Space	complex	efficacy
IL1	--	--		16	Extracellular Space	group	efficacy,prognosis,response to therapy	rilonacept
IL12 (complex)	--	--		4	Extracellular Space	complex	diagnosis,efficacy,prognosis
IL12 (family)	--	--		16	Extracellular Space	group
IL15RA	interleukin 15 receptor, alpha	NR_046362	-2.000	4	Plasma Membrane	transmembrane receptor	prognosis		3601	16169	690369
IL27RA	interleukin 27 receptor, alpha	--			Plasma Membrane	transmembrane receptor			9466	50931	288905
IL2RA	interleukin 2 receptor, alpha	NM_000417	-2.000	4	Plasma Membrane	transmembrane receptor	efficacy	LMB-2, daclizumab, basiliximab, aldesleukin, denileukin diftitox	3559	16184	25704
ILF3	interleukin enhancer binding factor 3, 90kDa	NM_017620	-2.000	14	Nucleus	transcription regulator			3609	16201	84472
Immunoglobulin	--	--		4	Extracellular Space	complex	unspecified application
INO80	INO80 complex subunit	--		14	Nucleus	enzyme			54617	68142	296084
INO80B	INO80 complex subunit B	--		14	Nucleus	other			83444	70020	500225
INO80C	INO80 complex subunit C	--		14	Nucleus	other			125476	225280	291737
INO80D	INO80 complex subunit D	NM_017759	-2.000	14	Other	other			54891	227195	316440
INO80E	INO80 complex subunit E	--		14	Nucleus	other			283899	233875	293494
Ins1	insulin I	--		15	Extracellular Space	other				16333	24505
Insulin	--	--		9	Extracellular Space	group
Integrin	--	--		5	Plasma Membrane	complex
Interferon alpha	--	--		16	Extracellular Space	group	unspecified application
IPO9	importin 9	NM_018085	-2.000	2	Nucleus	transporter			55705	226432	304817
isopentenyl diphosphate	--	--			Other	chemical - endogenous mammalian
ITGAM	integrin, alpha M (complement component 3 receptor 3 subunit)	NM_000632	-2.000	16	Plasma Membrane	transmembrane receptor	efficacy		3684	16409	25021
ITSN1	intersectin 1 (SH3 domain protein)	NM_003024	-2.000	1	Cytoplasm	other			6453	16443	29491
JAK	--	--		4	Cytoplasm	group		tofacitinib
JINK1/2	--	--		2	Cytoplasm	group
Jnk	--	--		5	Cytoplasm	group
K-252	--	--			Other	chemical - kinase inhibitor
KCNJ10	potassium channel, inwardly rectifying subfamily J, member 10	--		7	Plasma Membrane	ion channel			3766	16513	29718
KCNJ11	potassium channel, inwardly rectifying subfamily J, member 11	NM_001166290	-2.000	5	Plasma Membrane	ion channel	efficacy	minoxidil, glimepiride/rosiglitazone, tolbutamide, glipizide, glyburide, tolazamide, acetohexamide, chlorpropamide, glimepiride, thiamylal, repaglinide, phentolamine, nateglinide	3767	16514	83535
KHSRP	KH-type splicing regulatory protein	--		14	Nucleus	enzyme	unspecified application		8570	16549	171137
KIAA0556	KIAA0556	NM_015202	-2.000		Extracellular Space	other			23247	233865	361646
KLF3	Kruppel-like factor 3 (basic)	--		14	Nucleus	transcription regulator			51274	16599	114845
KLF11	Kruppel-like factor 11	--			Nucleus	transcription regulator			8462	194655	313994
KLHL21	kelch-like family member 21	NM_014851	-2.000	5	Cytoplasm	other			9903	242785	313743
KLRC3	killer cell lectin-like receptor subfamily C, member 3	--			Plasma Membrane	transmembrane receptor			3823
KSR2	kinase suppressor of ras 2	NM_173598	-2.000	4	Cytoplasm	kinase			283455	333050	288691
LAMTOR2	late endosomal/lysosomal adaptor, MAPK and MTOR activator 2	--		13	Cytoplasm	other			28956	83409	295234
LARP4B	La ribonucleoprotein domain family, member 4B	NM_015155	-2.000	4	Cytoplasm	other			23185	217980	307070
LASP1	LIM and SH3 protein 1	NM_001271608	-2.000	1	Cytoplasm	transporter			3927	16796	29278
LDL	--	--		16	Plasma Membrane	complex	efficacy,unspecified application
LDL-cholesterol	--	--		2	Other	complex	efficacy,safety,unspecified application
letrozole	--	--			Other	chemical drug
Lh	--	--		1	Plasma Membrane	complex
LHFPL2	lipoma HMGIC fusion partner-like 2	NM_005779	-2.000	6	Other	enzyme			10184	218454	294643
LIF	leukemia inhibitory factor	NM_002309	-2.000	1	Extracellular Space	cytokine	unspecified application		3976	16878	60584
LIMD1	LIM domains containing 1	NM_014240	-2.000	4	Nucleus	transcription regulator			8994	29806	316101
LNPEP	leucyl/cystinyl aminopeptidase	--		15	Cytoplasm	peptidase			4012	240028
LNX1	ligand of numb-protein X 1, E3 ubiquitin protein ligase	--		14	Cytoplasm	enzyme			84708	16924	360926
LOC100996763/NOTCH2NL	notch 2 N-terminal like	NM_203458	-2.000	14	Other	other			388677|100996763
LOC102724828/MRPL23	mitochondrial ribosomal protein L23	NM_021134	-2.000	2	Cytoplasm	other			102724828|6150	100040519|19935	64360
LONP2	lon peptidase 2, peroxisomal	NM_001300948	-2.000	2	Cytoplasm	peptidase			83752	66887
LRRC4C	leucine rich repeat containing 4C	--		13	Plasma Membrane	other			57689	241568	311236
LRRK2	leucine-rich repeat kinase 2	--			Cytoplasm	kinase	diagnosis		120892	66725	300160
LSS	lanosterol synthase (2,3-oxidosqualene-lanosterol cyclase)	NM_002340	-2.000	3	Cytoplasm	enzyme			4047	16987	81681
LYN	LYN proto-oncogene, Src family tyrosine kinase	--		13	Cytoplasm	kinase		nintedanib, bosutinib	4067	17096	81515
MAF1	MAF1 homolog (S. cerevisiae)	NM_032272	-2.000	9	Nucleus	other			84232	68877	315093
MAFK	v-maf avian musculoaponeurotic fibrosarcoma oncogene homolog K	NM_002360	-2.000	16	Nucleus	transcription regulator			7975	17135	246760
MAP4	microtubule-associated protein 4	NM_002375	-2.000	2	Cytoplasm	other	efficacy		4134	17758	367171
MAP2K1/2	--	--		4	Cytoplasm	group
MAP3K	--	--		4	Cytoplasm	group
MAP3K8	mitogen-activated protein kinase kinase kinase 8	--		8	Cytoplasm	kinase			1326	26410	116596
MAP4K2	mitogen-activated protein kinase kinase kinase kinase 2	--		11	Cytoplasm	kinase			5871	26412	293694
MAP4K5	mitogen-activated protein kinase kinase kinase kinase 5	--		11	Cytoplasm	kinase		vemurafenib	11183	399510	503027
Mapk	--	--		16	Cytoplasm	group	diagnosis,disease progression,efficacy,prognosis,response to therapy
MAPK8	mitogen-activated protein kinase 8	NM_139049	-2.000	5	Cytoplasm	kinase		aplidine	5599	26419	116554
MAPK9	mitogen-activated protein kinase 9	--			Cytoplasm	kinase			5601	26420	50658
MBTPS2	membrane-bound transcription factor peptidase, site 2	NM_015884	-2.000	7	Cytoplasm	peptidase			51360	270669	302705
mecamylamine	--	--			Other	chemical drug
MECP2	methyl CpG binding protein 2	NM_004992	-2.000	2	Nucleus	transcription regulator	unspecified application		4204	17257	29386
MED1	mediator complex subunit 1	--		10	Nucleus	transcription regulator			5469	19014	497991
MED22	mediator complex subunit 22	NM_181491	-2.000	1	Cytoplasm	other			6837	20933	100911917|499762
MED29	mediator complex subunit 29	NM_017592	-2.000	1	Nucleus	other			55588	67224	292751
mediator	--	--		1	Other	complex
Mek	--	--		4	Cytoplasm	group	efficacy,safety	PD 0325901, selumetinib
Metalloprotease	--	--		9	Extracellular Space	group
methoxyacetic acid	--	--			Other	chemical toxicant
methyltransferase	--	--		8	Other	group
MEX3A	mex-3 RNA binding family member A	NM_001093725	-2.000	14	Other	other			92312	72640	310631
MFSD12	major facilitator superfamily domain containing 12	NM_174983	-2.000		Cytoplasm	other			126321	73822	362824
MICALL2	MICAL-like 2	NM_182924	-2.000	12	Cytoplasm	other			79778	231830	288515
MINOS1-NBL1/NBL1	neuroblastoma 1, DAN family BMP antagonist	--		8	Nucleus	other			100532736|4681	17965	50594
MIR6804	microRNA 6804	NR_106862	-2.000	19	Other	microRNA			102465482
mir-24	microRNA 24-1	NR_029497	-2.000	3	Other	microRNA	unspecified application		407012|407013	723960|387142	100314003|100314278
mir-182	microRNA 182	--			Cytoplasm	microRNA			406958	387177	100314172
mir-197	microRNA 197	--			Cytoplasm	microRNA	unspecified application		406974
mir-320	microRNA 320a	--		8	Cytoplasm	microRNA	unspecified application		407037|100302135|100302117|100302195|100302169|100313896|100313769|100422913	723838	100314065
mir-489	microRNA 489	--			Cytoplasm	microRNA			574442	723877	100314071
miR-122-5p (miRNAs w/seed GGAGUGU)	--	--			Cytoplasm	mature microRNA
miR-182-5p (and other miRNAs w/seed UUGGCAA)	--	--			Cytoplasm	mature microRNA
miR-193a-5p (miRNAs w/seed GGGUCUU)	--	--			Cytoplasm	mature microRNA
miR-197-3p (and other miRNAs w/seed UCACCAC)	--	--			Cytoplasm	mature microRNA	unspecified application
miR-204-5p (and other miRNAs w/seed UCCCUUU)	--	--			Cytoplasm	mature microRNA
miR-30a-3p (and other miRNAs w/seed UUUCAGU)	--	--			Cytoplasm	mature microRNA
miR-320b (and other miRNAs w/seed AAAGCUG)	--	--		8	Cytoplasm	mature microRNA	unspecified application
miR-339-5p (and other miRNAs w/seed CCCUGUC)	--	--			Cytoplasm	mature microRNA
miR-378a-5p (miRNAs w/seed UCCUGAC)	--	--			Cytoplasm	mature microRNA	unspecified application
miR-5627-5p (and other miRNAs w/seed GAGGGUG)	--	--		19	Cytoplasm	mature microRNA
miR-6804-3p (miRNAs w/seed GCACCUG)	--	--		19	Cytoplasm	mature microRNA
miR-802 (miRNAs w/seed AGUAACA)	--	--			Cytoplasm	mature microRNA
MKNK2	MAP kinase interacting serine/threonine kinase 2	NM_199054	-2.000	1,15	Cytoplasm	kinase			2872	17347	299618
MLC1	megalencephalic leukoencephalopathy with subcortical cysts 1	NM_139202	-2.000	7	Plasma Membrane	transporter			23209	170790	315215
MLLT3	myeloid/lymphoid or mixed-lineage leukemia (trithorax homolog, Drosophila); translocated to, 3	--		12	Nucleus	other			4300	70122
MLLT10	myeloid/lymphoid or mixed-lineage leukemia (trithorax homolog, Drosophila); translocated to, 10	NM_001195626	-2.000	1	Nucleus	transcription regulator			8028	17354	361285
MLXIP	MLX interacting protein	--			Nucleus	other			22877	208104	304479
MME	membrane metallo-endopeptidase	--			Plasma Membrane	peptidase	diagnosis,efficacy,unspecified application		4311	17380	24590
MOCS1	molybdenum cofactor synthesis 1	NR_033233	-2.000	10	Cytoplasm	other			4337
MORN1	MORN repeat containing 1	NR_125361	-2.000	11	Other	other			79906	76866	298676
MPC2	mitochondrial pyruvate carrier 2	NR_026550	-2.000	6	Plasma Membrane	other			25874	70456	100359982
MPHOSPH6	M-phase phosphoprotein 6	NM_005792	-2.000	3	Nucleus	other			10200	68533	686999
MRO	maestro	NM_001127174	-2.000	13	Nucleus	other			83876	71263	361348
MSC	musculin	--		18	Cytoplasm	transcription regulator			9242	17681	312897
MTMR1	myotubularin related protein 1	NM_003828	-2.000	7	Cytoplasm	phosphatase			8776	53332	317296
MTOR	mechanistic target of rapamycin (serine/threonine kinase)	--		13	Nucleus	kinase	efficacy	ridaforolimus, OSI-027, methotrexate/sirolimus/tacrolimus, dactolisib, everolimus/exemestane, lenalidomide/temsirolimus, imatinib/sirolimus, cyclophosphamide/sirolimus, cyclosporine A/sirolimus/tacrolimus, everolimus/pasireotide, sirolimus, temsirolimus, tacrolimus, everolimus, pimecrolimus	2475	56717	56718
MTORC1	--	--		9	Cytoplasm	complex
MTR	5-methyltetrahydrofolate-homocysteine methyltransferase	NM_001291940	-2.000	4	Cytoplasm	enzyme		hydroxocobalamin, cyanocobalamin	4548	238505	81522
MUS81	MUS81 structure-specific endonuclease subunit	--		14	Nucleus	enzyme			80198	71711	293678
MVB12A	multivesicular body subunit 12A	--		6	Cytoplasm	other			93343	73711	290635
MVB12B	multivesicular body subunit 12B	NM_033446	-2.000	6	Cytoplasm	other			89853	72543	362118
MYC	v-myc avian myelocytomatosis viral oncogene homolog	--		12	Nucleus	transcription regulator	diagnosis,efficacy,prognosis,response to therapy,unspecified application		4609	17869	24577
MYL2	myosin, light chain 2, regulatory, cardiac, slow	--			Cytoplasm	other	diagnosis		4633	17906	363925
MYLK2	myosin light chain kinase 2	NM_033118	-2.000	9	Cytoplasm	kinase			85366	228785	117558
MYOC	myocilin, trabecular meshwork inducible glucocorticoid response	--			Cytoplasm	other			4653	17926	81523
N-oleoyldopamine	--	--			Other	chemical - endogenous mammalian
N4BP1	NEDD4 binding protein 1	--			Cytoplasm	other			9683	80750	291921
NAALADL1	N-acetylated alpha-linked acidic dipeptidase-like 1	NM_005468	-2.000		Plasma Membrane	peptidase			10004	381204	83568
NACC1	nucleus accumbens associated 1, BEN and BTB (POZ) domain containing	--		11	Nucleus	transcription regulator			112939	66830	171454
NACC2	NACC family member 2, BEN and BTB (POZ) domain containing	NM_144653	-2.000	16	Nucleus	transcription regulator			138151	67991	296583
NDFIP1	Nedd4 family interacting protein 1	--		13	Cytoplasm	other			80762	65113	291609
NDUFA1	NADH dehydrogenase (ubiquinone) 1 alpha subcomplex, 1, 7.5kDa	--		13	Cytoplasm	enzyme			4694	54405	363441
NFAM1	NFAT activating protein with ITAM motif 1	NM_145912	-2.000	3,8	Plasma Membrane	transmembrane receptor			150372	74039	362966
NFASC	neurofascin	NM_001160331	-2.000	15	Plasma Membrane	other			23114	269116	116690
NFAT (complex)	--	--		3	Cytoplasm	complex
Nfat (family)	--	--		3	Cytoplasm	group
NFATC1	nuclear factor of activated T-cells, cytoplasmic, calcineurin-dependent 1	--			Nucleus	transcription regulator			4772	18018	100361818
NFATC4	nuclear factor of activated T-cells, cytoplasmic, calcineurin-dependent 4	NM_001288802	-2.000	3	Nucleus	transcription regulator			4776	73181	305897
NFIC	nuclear factor I/C (CCAAT-binding transcription factor)	NM_001245005	-2.000	2	Nucleus	transcription regulator			4782	18029	29228
NFkB (complex)	--	--		4	Nucleus	complex	diagnosis,disease progression,efficacy,prognosis
NFRKB	nuclear factor related to kappaB binding protein	--		14	Nucleus	transcription regulator			4798	235134	315523
NHLH2	nescient helix loop helix 2	NM_001111061	-2.000	1	Nucleus	other			4808	18072	295327
Nicotinic acetylcholine receptor	--	--		2	Plasma Membrane	complex
NIT1	nitrilase 1	NM_001185092	-2.000	5	Cytoplasm	enzyme			4817	27045	289222
nitromifene	--	--			Other	chemical reagent
NKTR	natural killer cell triggering receptor	NM_005385	-2.000	5	Plasma Membrane	other			4820	18087	100364165
NMDA Receptor	--	--		9	Plasma Membrane	complex	efficacy	dextromethorphan/quinidine, dextromethorphan
NMU	neuromedin U	NR_120489	-2.000	15	Extracellular Space	other			10874	56183	63887
NNMT	nicotinamide N-methyltransferase	--		10	Cytoplasm	enzyme	unspecified application	atorvastatin/niacin, nicotinic acid/pioglitazone, nicotinic acid, lovastatin/niacin	4837	18113	300691
nomifensine	--	--			Other	chemical drug
nor-binaltorphimine	--	--			Other	chemical reagent
NPNT	nephronectin	--		8	Plasma Membrane	other			255743	114249
NPS	neuropeptide S	--			Extracellular Space	other			594857	100043254	100360071
NR3C1	nuclear receptor subfamily 3, group C, member 1 (glucocorticoid receptor)	--		15	Nucleus	ligand-dependent nuclear receptor	efficacy	rimexolone, medrysone, clocortolone pivalate, diflorasone diacetate, fluorometholone, dexamethasone phosphate, cortisone acetate, halcinonide, flurandrenolide, desoximetasone, desonide, prednisolone, clobetasol propionate, fluocinolone acetonide, prednisone, hydrocortisone, triamcinolone, dexamethasone 21-acetate, 11beta hydrocortisone acetate, betamethasone, dexamethasone, budesonide, fluticason…	2908	14815	24413
NR5A1	nuclear receptor subfamily 5, group A, member 1	--		10	Nucleus	ligand-dependent nuclear receptor			2516	26423	83826
NRCAM	neuronal cell adhesion molecule	--			Plasma Membrane	other			4897	319504	497815
NRG1	neuregulin 1	--			Extracellular Space	growth factor	diagnosis,response to therapy		3084		112400
NRG2	neuregulin 2	--			Extracellular Space	growth factor			9542	100042150	432361
NRG (family)	--	--		2	Extracellular Space	group
NRXN2	neurexin 2	NM_138734	-2.000	4	Plasma Membrane	transporter			9379	18190	116595
NSC 651016	--	--			Other	chemical reagent
NTNG2	netrin G2	NM_032536	-2.000	13	Plasma Membrane	other			84628	171171	311836
NTSR2	neurotensin receptor 2	--		9	Plasma Membrane	G-protein coupled receptor		levocabastine	23620	18217	64636
NUMA1	nuclear mitotic apparatus protein 1	NR_104476	-2.000	2	Nucleus	other	unspecified application		4926	101706	308870
NUP214	nucleoporin 214kDa	NM_005085	-2.000	8	Nucleus	transporter			8021	227720	296634
NXPH3	neurexophilin 3	NM_007225	-2.000	15	Extracellular Space	other			11248	104079	59315
OGN	osteoglycin	--		15	Extracellular Space	growth factor			4969	18295	100910855|291015
OPA3	optic atrophy 3 (autosomal recessive, with chorea and spastic paraplegia)	NM_025136	-2.000	13	Cytoplasm	other			80207	403187
OPN3	opsin 3	NM_014322	-2.000	10	Plasma Membrane	G-protein coupled receptor			23596	13603	498289
oxaliplatin	--	--			Other	chemical drug
P38 MAPK	--	--		9	Cytoplasm	group
p70 S6k	--	--		2	Cytoplasm	group	efficacy
p85 (pik3r)	--	--		9	Cytoplasm	group
PABPC1	poly(A) binding protein, cytoplasmic 1	--		14	Cytoplasm	translation regulator			26986	18458	171350
PAG1	phosphoprotein membrane anchor with glycosphingolipid microdomains 1	NM_018440	-2.000	3	Plasma Membrane	other			55824	94212	64019
palmitic acid	--	--			Other	chemical - endogenous mammalian
PARN	poly(A)-specific ribonuclease	--		14	Nucleus	enzyme			5073	74108	360464
PARP10	poly (ADP-ribose) polymerase family, member 10	--		12	Cytoplasm	enzyme			84875	671535	102548778
PAX7	paired box 7	NM_001135254	-2.000	1	Nucleus	transcription regulator			5081	18509	500574
PAXBP1	PAX3 and PAX7 binding protein 1	--		14	Nucleus	other			94104	67367	681004
PAXIP1	PAX interacting (with transcription-activation domain) protein 1	--		8	Nucleus	other			22976
PCBP4	poly(rC) binding protein 4	--		12	Nucleus	other			57060	59092	363133
PCGF5	polycomb group ring finger 5	--		7	Cytoplasm	other			84333	76073	681178
PCNA	proliferating cell nuclear antigen	--		12	Nucleus	enzyme	efficacy,prognosis,response to therapy		5111	18538	25737
PDE10A	phosphodiesterase 10A	NR_045597	-2.000	1	Cytoplasm	enzyme		aspirin/dipyridamole/telmisartan, triflusal, dipyridamole, aspirin/dipyridamole	10846	23984	63885
PDE4A	phosphodiesterase 4A, cAMP-specific	--		13	Cytoplasm	enzyme		enprofylline, dyphylline, caffeine/ergotamine, arofylline, tetomilast, L 869298, ibudilast, aspirin/dipyridamole/telmisartan, drotaverin, anagrelide, cilomilast, milrinone, dipyridamole, L-826,141, aspirin/dipyridamole, amrinone, ketotifen, roflumilast, theophylline, pentoxifylline, caffeine	5141	18577	25638
Pdgf (complex)	--	--		16	Extracellular Space	complex	diagnosis,disease progression,efficacy,prognosis,response to therapy
PDGF BB	--	--		16	Extracellular Space	complex	efficacy,unspecified application
PDLIM7	PDZ and LIM domain 7 (enigma)	NR_103804	-2.000	12	Cytoplasm	other	unspecified application		9260	67399	286908
PDXK	pyridoxal (pyridoxine, vitamin B6) kinase	NM_003681	-2.000	1	Cytoplasm	kinase			8566	216134	83578
PECAM1	platelet/endothelial cell adhesion molecule 1	--			Plasma Membrane	other	disease progression,efficacy,prognosis		5175	18613	29583
PELO	pelota homolog (Drosophila)	--		6,12	Nucleus	other			53918	105083	294754
perillic acid	--	--			Other	chemical - endogenous non-mammalian
PFKFB4	6-phosphofructo-2-kinase/fructose-2,6-biphosphatase 4	--		13	Cytoplasm	kinase			5210	270198	54283
PGP	phosphoglycolate phosphatase	NM_001042371	-2.000	13	Other	enzyme			283871	67078	287115
PHF10	PHD finger protein 10	--		14	Nucleus	other			55274	72057	292404
PHKA2	phosphorylase kinase, alpha 2 (liver)	--		8	Cytoplasm	other			5256	110094	678739
PHKG2	phosphorylase kinase, gamma 2 (testis)	NM_000294	-2.000	8	Cytoplasm	kinase			5261	68961
phloretin	--	--			Other	chemical - endogenous non-mammalian
phorbol 12,13-didecanoate	--	--			Other	chemical toxicant
physostigmine	--	--			Other	chemical drug
PI3K (complex)	--	--		16	Cytoplasm	complex
PI3K (family)	--	--		4	Other	group		buparlisib
PIGA	phosphatidylinositol glycan anchor biosynthesis, class A	--		7	Cytoplasm	enzyme			5277	18700	363464
PIGB	phosphatidylinositol glycan anchor biosynthesis, class B	--		7	Cytoplasm	enzyme			9488	55981	315807
PIGH	phosphatidylinositol glycan anchor biosynthesis, class H	--		7	Cytoplasm	enzyme			5283	110417	362756
PIGQ	phosphatidylinositol glycan anchor biosynthesis, class Q	NM_148920	-2.000	7	Cytoplasm	enzyme			9091	14755	287159
PIGY	phosphatidylinositol glycan anchor biosynthesis, class Y	--		7	Plasma Membrane	other			84992	66268	100365921
PIN1	peptidylprolyl cis/trans isomerase, NIMA-interacting 1	--		10	Nucleus	enzyme			5300	23988	298696
pirenzepine	--	--			Other	chemical drug
Pka	--	--		16	Cytoplasm	complex
Pkc(s)	--	--		9	Cytoplasm	group	efficacy
PKDREJ	polycystin (PKD) family receptor for egg jelly	NM_006071	-2.000	14	Plasma Membrane	ion channel			10343	18766	300124
platelet activating factor-C16	--	--			Other	chemical - endogenous mammalian
PLEKHG4B	pleckstrin homology domain containing, family G (with RhoGef domain) member 4B	NM_052909	-2.000	11	Other	other			153478
PLEKHN1	pleckstrin homology domain containing, family N member 1	NM_032129	-2.000	11	Other	other			84069	231002	298694
PODXL	podocalyxin-like	NM_001018111	-2.000	1	Plasma Membrane	kinase			5420
POLA2	polymerase (DNA directed), alpha 2, accessory subunit	--		6	Nucleus	enzyme			23649	18969	85242
POLD2	polymerase (DNA directed), delta 2, accessory subunit	--		12	Nucleus	enzyme			5425	18972	289758
POLM	polymerase (DNA directed), mu	NR_104299	-2.000	12	Nucleus	enzyme			27434	54125	289757
POLR2F	polymerase (RNA) II (DNA directed) polypeptide F	--		10	Nucleus	enzyme			5435	69833	83503
POLR3E	polymerase (RNA) III (DNA directed) polypeptide E (80kD)	--		6,15	Nucleus	transcription regulator			55718	26939	361640
POU6F1	POU class 6 homeobox 1	NR_026893	-2.000	2	Nucleus	transcription regulator			5463	19009	116545
PPP1CA	protein phosphatase 1, catalytic subunit, alpha isozyme	--		8	Cytoplasm	phosphatase			5499	19045	24668
PPP2R4	protein phosphatase 2A activator, regulatory subunit 4	--		6	Cytoplasm	phosphatase			5524	110854	362102
PPP5C	protein phosphatase 5, catalytic subunit	NM_001204284	-2.000	4	Nucleus	phosphatase			5536	19060	65179
PRDM8	PR domain containing 8	--			Nucleus	transcription regulator			56978	77630	305198
PRDM14	PR domain containing 14	--		13	Nucleus	other			63978	383491	100365184
PRDM15	PR domain containing 15	NR_104260	-2.000	17	Nucleus	other			63977	114604	304054
PRDX2	peroxiredoxin 2	--		10	Cytoplasm	enzyme			7001	21672	29338
PRDX4	peroxiredoxin 4	--			Cytoplasm	enzyme			10549	53381	85274
PRKD3	protein kinase D3	--			Nucleus	kinase			23683	75292	313834
PRL	prolactin	--		8	Extracellular Space	cytokine	diagnosis,efficacy,safety		5617	19109	24683
PRMT3	protein arginine methyltransferase 3	NM_005788	-2.000	8	Nucleus	enzyme			10196	71974	89820
Pro-inflammatory Cytokine	--	--		16	Other	group
prodigiosin	--	--			Other	chemical toxicant
Proinsulin	--	--		3	Other	group	unspecified application
PRPF38A	pre-mRNA processing factor 38A	NM_032864	-2.000	13	Nucleus	other			84950	230596	298374
PSIP1	PC4 and SFRS1 interacting protein 1	--		14	Nucleus	other	disease progression		11168	101739	313323
PSMG1	proteasome (prosome, macropain) assembly chaperone 1	--		7	Plasma Membrane	other			8624	56088	288236
PSMG2	proteasome (prosome, macropain) assembly chaperone 2	--		7	Nucleus	other			56984	107047	291539
PSMG3	proteasome (prosome, macropain) assembly chaperone 3	NM_001134340	-2.000	7	Other	other			84262	66506	100361517
PTIO	--	--			Other	chemical reagent
PTN	pleiotrophin	--		12	Extracellular Space	growth factor			5764	19242	24924
PTPN9	protein tyrosine phosphatase, non-receptor type 9	--		7,15	Cytoplasm	phosphatase			5780	56294	266611
PTPN11	protein tyrosine phosphatase, non-receptor type 11	NM_002834	-2.000	5	Cytoplasm	phosphatase			5781	19247	25622
PTPN18	protein tyrosine phosphatase, non-receptor type 18 (brain-derived)	--		13	Nucleus	phosphatase			26469	19253	301333
PTPRM	protein tyrosine phosphatase, receptor type, M	--		8,15	Plasma Membrane	phosphatase			5797	19274	29616
Ptprt	protein tyrosine phosphatase, receptor type, T	--		13	Plasma Membrane	phosphatase					362263
PWWP2A	PWWP domain containing 2A	NM_052927	-2.000	8	Other	other			114825	70802
QKI	QKI, KH domain containing, RNA binding	NM_206854	-2.000	5	Nucleus	other			9444	19317	499022
RAB25	RAB25, member RAS oncogene family	--		11	Cytoplasm	enzyme			57111	53868	310632
RAB36	RAB36, member RAS oncogene family	NM_004914	-2.000	10	Cytoplasm	enzyme			9609	76877	690407
RAB11FIP4	RAB11 family interacting protein 4 (class II)	NM_032932	-2.000	7	Cytoplasm	other			84440	268451	303337
RAI14	retinoic acid induced 14	--		11	Nucleus	transcription regulator			26064	75646	294804
RANBP9	RAN binding protein 9	--			Nucleus	other			10048	56705	364686
Rap1	--	--		3	Cytoplasm	group
RAPGEFL1	Rap guanine nucleotide exchange factor (GEF)-like 1	NM_016339	-2.000	4	Other	other			51195	268480	303515
Ras	--	--		9	Cytoplasm	group	diagnosis,efficacy,prognosis,response to therapy
Ras homolog	--	--		9	Cytoplasm	group
RASSF9	Ras association (RalGDS/AF-6) domain family (N-terminal) member 9	--		8	Cytoplasm	transporter			9182	237504	65053
RAX2	retina and anterior neural fold homeobox 2	NM_032753	-2.000		Nucleus	transcription regulator			84839
Rb	--	--		5	Nucleus	group
RBBP7	retinoblastoma binding protein 7	--			Nucleus	transcription regulator			5931	245688	83712
RBM23	RNA binding motif protein 23	--		13	Nucleus	other			55147
REL	v-rel avian reticuloendotheliosis viral oncogene homolog	--		12	Nucleus	transcription regulator			5966	19696	305584
RELL1	RELT-like 1	NM_001085400	-2.000	11	Plasma Membrane	other			768211	100532	289635
repertaxin	--	--			Other	chemical drug
RER1	retention in endoplasmic reticulum sorting receptor 1	NM_007033	-2.000	3	Cytoplasm	other			11079	67830	298675
RGAG1	retrotransposon gag domain containing 1	NM_020769	-2.000	10	Other	other			57529	209540	100912526
RGS16	regulator of G-protein signaling 16	NM_002928	-2.000	3	Cytoplasm	other			6004	19734	360857
RING1	ring finger protein 1	--			Nucleus	transcription regulator			6015	19763	309626
RIPK4	receptor-interacting serine-threonine kinase 4	--		11	Nucleus	kinase			54101	72388	304053
RNA polymerase I	--	--		12	Nucleus	complex
RNA polymerase II	--	--		1	Nucleus	complex
RNF113A	ring finger protein 113A	--		14	Extracellular Space	other			7737	66381	314313
RNF144B	ring finger protein 144B	--			Other	enzyme			255488	218215	364681
ROBO1	roundabout, axon guidance receptor, homolog 1 (Drosophila)	--			Plasma Membrane	transmembrane receptor			6091	19876	58946
ropivacaine	--	--			Other	chemical drug
RORC	RAR-related orphan receptor C	--		10	Nucleus	ligand-dependent nuclear receptor			6097	19885	102556141
Rp-8-Br-cGMPS	--	--			Other	chemical - kinase inhibitor
RPS6KA6	ribosomal protein S6 kinase, 90kDa, polypeptide 6	--		6	Cytoplasm	kinase			27330	67071	317203
RPTOR	regulatory associated protein of MTOR, complex 1	NM_020761	-2.000	2	Cytoplasm	other			57521	74370	287871
Rsk	--	--		1	Cytoplasm	group
RTN3	reticulon 3	NM_001265590	-2.000	7	Cytoplasm	other			10313	20168	140945
RTN4RL1	reticulon 4 receptor-like 1	NM_178568	-2.000		Plasma Membrane	other			146760	237847	303311
SALL1	spalt-like transcription factor 1	--		11	Nucleus	transcription regulator			6299	58198	307740
SALL4	spalt-like transcription factor 4	--		11	Nucleus	transcription regulator			57167	99377	686412
SAP30BP	SAP30 binding protein	NM_001301839	-2.000	14	Nucleus	transcription regulator			29115	57230	360662
satavaptan	--	--			Other	chemical drug
SCARF1	scavenger receptor class F, member 1	NR_102409	-2.000	16	Plasma Membrane	transmembrane receptor			8578	380713	303313
SCO2	SCO2 cytochrome c oxidase assembly protein	--		8	Cytoplasm	other			9997	100126824
SCRN1	secernin 1	NM_001145515	-2.000	6	Cytoplasm	other			9805	69938	502776
SCTR	secretin receptor	--			Plasma Membrane	G-protein coupled receptor		synthetic human secretin	6344	319229	81779
SEC14L4	SEC14-like 4 (S. cerevisiae)	NM_174977	-2.000	11	Other	transporter			284904	103655	498399
Secretase gamma	--	--		3	Plasma Membrane	complex
SENP8	SUMO/sentrin specific peptidase family member 8	--			Cytoplasm	peptidase			123228	71599	315723
SEPP1	selenoprotein P, plasma, 1	--		15	Extracellular Space	other			6414	20363	29360
SF3B3	splicing factor 3b, subunit 3, 130kDa	NM_012426	-2.000	1	Nucleus	other	unspecified application		23450	101943	292019
SGCZ	sarcoglycan, zeta	NM_139167	-2.000	10	Plasma Membrane	other			137868	244431	364605
SH2D3A	SH2 domain containing 3A	--		15	Cytoplasm	other			10045
SHPK	sedoheptulokinase	NM_013276	-2.000	6	Cytoplasm	kinase			23729	74637	287479
SHROOM4	shroom family member 4	NM_020717	-2.000		Plasma Membrane	other			57477	208431	317391
SIRT1	sirtuin 1	--		12	Nucleus	transcription regulator			23411	93759	309757
SKI	SKI proto-oncogene	NM_003036	-2.000	2	Nucleus	transcription regulator			6497	20481	313757
SLC11A1	solute carrier family 11 (proton-coupled divalent metal ion transporter), member 1	NM_000578	-2.000	16	Plasma Membrane	transporter			6556	18173	316519
SLC25A1	solute carrier family 25 (mitochondrial carrier; citrate transporter), member 1	--		12	Other	transporter			6576
SLC25A13	solute carrier family 25 (aspartate/glutamate carrier), member 13	--		12	Cytoplasm	transporter			10165	50799
SLC2A4	solute carrier family 2 (facilitated glucose transporter), member 4	--		15	Plasma Membrane	transporter	unspecified application		6517	20528	25139
SLC2A11	solute carrier family 2 (facilitated glucose transporter), member 11	NM_001024938	-2.000	16	Plasma Membrane	other			66035
SLC38A7	solute carrier family 38, member 7	NM_018231	-2.000		Plasma Membrane	transporter			55238	234595	291840
SLC3A1	solute carrier family 3 (amino acid transporter heavy chain), member 1	--		10	Plasma Membrane	transporter			6519	20532	29484
SLC6A3	solute carrier family 6 (neurotransmitter transporter), member 3	--			Plasma Membrane	transporter		acetaminophen/clemastine/pseudoephedrine, acetaminophen/dexbrompheniramine/pseudoephedrine, dexbrompheniramine/pseudoephedrine, chlorpheniramine/ibuprofen/pseudoephedrine, cetirizine/pseudoephedrine, lisdexamfetamine, DOV-102,677, armodafinil, phentermine/topiramate, ioflupane i-123 I-123, hydrocodone/pseudoephedrine, bupropion/naltrexone, fexofenadine/pseudoephedrine, fenfluramine/phentermine, l…	6531	13162	24898
SLC6A9	solute carrier family 6 (neurotransmitter transporter, glycine), member 9	NM_001261380	-2.000	3	Plasma Membrane	transporter			6536	14664	116509
SLC7A1	solute carrier family 7 (cationic amino acid transporter, y+ system), member 1	NM_003045	-2.000	3	Plasma Membrane	transporter			6541	11987	25648
SLC7A6	solute carrier family 7 (amino acid transporter light chain, y+L system), member 6	NM_003983	-2.000	15	Plasma Membrane	transporter			9057	330836	307811
SLC7A8	solute carrier family 7 (amino acid transporter light chain, L system), member 8	NR_049767	-2.000	10	Plasma Membrane	transporter			23428	50934	84551
SLC8A3	solute carrier family 8 (sodium/calcium exchanger), member 3	NR_104122	-2.000	9	Plasma Membrane	transporter			6547	110893	140448
SLC9A2	solute carrier family 9, subfamily A (NHE2, cation proton antiporter 2), member 2	--		15	Plasma Membrane	transporter			6549	226999	24783
SMARCA4	SWI/SNF related, matrix associated, actin dependent regulator of chromatin, subfamily a, member 4	--		14	Nucleus	transcription regulator			6597	20586	171379
SMARCD1	SWI/SNF related, matrix associated, actin dependent regulator of chromatin, subfamily d, member 1	NM_003076	-2.000	1	Nucleus	transcription regulator			6602	83797	363002
SNX27	sorting nexin family member 27	--			Cytoplasm	other			81609	76742	260323
SOBP	sine oculis binding protein homolog (Drosophila)	NM_018013	-2.000	14	Nucleus	other			55084	109205	309860
SOD3	superoxide dismutase 3, extracellular	--			Extracellular Space	enzyme			6649	20657	25352
SORT1	sortilin 1	NM_001205228	-2.000	2	Plasma Membrane	G-protein coupled receptor			6272	20661	83576
Sos	--	--		5	Cytoplasm	group
SPIB	Spi-B transcription factor (Spi-1/PU.1 related)	--			Nucleus	transcription regulator			6689	272382	499146
SPIC	Spi-C transcription factor (Spi-1/PU.1 related)	--			Nucleus	transcription regulator			121599	20728	314711
SPIN1	spindlin 1	--		12	Nucleus	other			10927	20729	361217|100363675
SPOP	speckle-type POZ protein	--		11	Extracellular Space	other			8405	20747	287643
SPRR2A	small proline-rich protein 2A	--		15	Cytoplasm	other			6700
SPTB	spectrin, beta, erythrocytic	NM_001024858	-2.000	2	Plasma Membrane	other			6710	20741	314251
SQSTM1	sequestosome 1	NM_001142299	-2.000	2	Cytoplasm	transcription regulator			8878	18412	113894
SRC	SRC proto-oncogene, non-receptor tyrosine kinase	--		15	Cytoplasm	kinase	diagnosis,disease progression,efficacy,prognosis,response to therapy	dasatinib, AZM-475271, saracatinib, nintedanib, bosutinib	6714	20779	83805
SRC (family)	--	--		5	Cytoplasm	group		ponatinib
SREK1IP1	SREK1-interacting protein 1	NM_173829	-2.000	14	Other	other			285672
SRPR	signal recognition particle receptor (docking protein)	--		12	Cytoplasm	other			6734	67398	315548
ST3GAL1	ST3 beta-galactoside alpha-2,3-sialyltransferase 1	NM_173344	-2.000	4	Cytoplasm	enzyme			6482	20442	362924
STAT	--	--		9	Nucleus	group
STAT1	signal transducer and activator of transcription 1, 91kDa	--		8	Nucleus	transcription regulator	diagnosis,efficacy,prognosis,response to therapy		6772	20846	25124
STAT5a/b	--	--		5	Cytoplasm	group	diagnosis,efficacy,prognosis
STK35	serine/threonine kinase 35	NM_080836	-2.000	7	Cytoplasm	kinase			140901	67333	311419
STK17B	serine/threonine kinase 17b	NM_004226	-2.000	5	Nucleus	kinase			9262	98267	170904
STMN3	stathmin-like 3	NM_001276310	-2.000	3	Nucleus	other			50861	20262	29246
STRA13	stimulated by retinoic acid 13	NM_001271006	-2.000	5	Nucleus	other			201254	20892	688314
STX6	syntaxin 6	NM_001286210	-2.000	3	Cytoplasm	transporter			10228	58244	60562
SUFU	suppressor of fused homolog (Drosophila)	NM_016169	-2.000	5	Nucleus	transcription regulator			51684	24069	361769
SUMF1	sulfatase modifying factor 1	--		7	Cytoplasm	other			285362	58911	362409
SUMO2	small ubiquitin-like modifier 2	--		14	Nucleus	enzyme			6613	170930	690244
SUSD6	sushi domain containing 6	NM_014734	-2.000	5	Other	other			9766	217684	678893
SYP	synaptophysin	NM_003179	-2.000	3	Cytoplasm	transporter			6855	20977	24804
TAF5L	TAF5-like RNA polymerase II, p300/CBP-associated factor (PCAF)-associated factor, 65kDa	--		10	Nucleus	transcription regulator			27097	102162	307927
TAS1R1	taste receptor, type 1, member 1	NM_177540	-2.000	9	Plasma Membrane	G-protein coupled receptor			80835	110326	29407
TBC1D29	TBC1 domain family, member 29	NM_015594	-2.000		Other	other			26083
TCF20	transcription factor 20 (AR1)	--			Nucleus	transcription regulator			6942	21411	366964
TCR	--	--		5	Plasma Membrane	complex
Tcrb-V3	--	--			Other	group
TEF	thyrotrophic embryonic factor	NM_003216	-2.000	1	Nucleus	transcription regulator			7008	21685	29362
TENM4	teneurin transmembrane protein 4	NM_001098816	-2.000	1	Plasma Membrane	other			26011	23966	308831
TERF2	telomeric repeat binding factor 2	--		14	Nucleus	other	diagnosis,disease progression		7014	21750	361403
tetrathiomolybdate	--	--			Other	chemical drug
TFAP2A	transcription factor AP-2 alpha (activating enhancer binding protein 2 alpha)	--			Nucleus	transcription regulator	diagnosis,prognosis		7020	21418	306862
TFCP2L1	transcription factor CP2-like 1	NM_014553	-2.000	1	Nucleus	transcription regulator			29842	81879	304741
TFPT	TCF3 (E2A) fusion partner (in childhood Leukemia)	--		14	Nucleus	other			29844	69714	85423
Tgf beta	--	--		16	Extracellular Space	group	diagnosis,efficacy,prognosis,response to therapy,safety
TGFB1	transforming growth factor, beta 1	--			Extracellular Space	growth factor	diagnosis,efficacy,prognosis,safety,unspecified application		7040	21803	59086
TGFBR3	transforming growth factor, beta receptor III	NR_036634	-2.000	4	Plasma Membrane	kinase			7049	21814	29610
THEM4	thioesterase superfamily member 4	NM_053055	-2.000	2	Plasma Membrane	enzyme			117145	75778	361992
THRA	thyroid hormone receptor, alpha	NM_001190918	-2.000	1	Nucleus	ligand-dependent nuclear receptor		3,5-diiodothyropropionic acid, denosumab/levothyroxine, amiodarone, levothyroxine, dextrothyroxine, L-triiodothyronine	7067	21833	81812
TLE2	transducin-like enhancer of split 2	--		10	Nucleus	transcription regulator			7089	21886	299636
TLL1	tolloid-like 1	--		8	Extracellular Space	peptidase			7092	21892	678743
TLL2	tolloid-like 2	NM_012465	-2.000	8	Extracellular Space	peptidase			7093	24087	365460
TLR4	toll-like receptor 4	--			Plasma Membrane	transmembrane receptor	efficacy	resatorvid	7099	21898	29260
TMEM27	transmembrane protein 27	--			Plasma Membrane	other	unspecified application		57393	57394	57395
TMEM129	transmembrane protein 129, E3 ubiquitin protein ligase	NM_138385	-2.000	11	Other	other			92305	68366	305458
TMEM130	transmembrane protein 130	NM_152913	-2.000		Other	other			222865	243339	304280
TMEM143	transmembrane protein 143	NM_018273	-2.000	8	Cytoplasm	other			55260	70209	308593
TMEM186	transmembrane protein 186	NM_015421	-2.000	11	Cytoplasm	other			25880	66690	497863
TMEM189	transmembrane protein 189	NM_199129	-2.000	6	Other	other			387521	407243	362278
TMEM132C	transmembrane protein 132C	NM_001136103	-2.000	8	Other	other			92293	208213	363915
TMEM86A	transmembrane protein 86A	NM_153347	-2.000	12	Other	other			144110	67893	308602
Tnf (family)	--	--		16	Other	group
TNFAIP8L1	tumor necrosis factor, alpha-induced protein 8-like 1	NM_152362	-2.000	6	Cytoplasm	other			126282	66443	301131
TNFRSF17	tumor necrosis factor receptor superfamily, member 17	--		11	Plasma Membrane	transmembrane receptor			608	21935	287034
TNFSF8	tumor necrosis factor (ligand) superfamily, member 8	NM_001244	-2.000	3	Plasma Membrane	cytokine			944	21949	683163
TNIP2	TNFAIP3 interacting protein 2	--		12	Cytoplasm	other			79155	231130	305451
TNS4	tensin 4	NM_032865	-2.000	15	Cytoplasm	other	unspecified application		84951	217169	303517
TOMM20	translocase of outer mitochondrial membrane 20 homolog (yeast)	NM_014765	-2.000	12	Cytoplasm	transporter			9804	67952|100043869	266601
TP53	tumor protein p53	--		8	Nucleus	transcription regulator	diagnosis,disease progression,efficacy,prognosis,response to therapy,unspecified application		7157	22059	24842
TP73	tumor protein p73	NM_001204188	-2.000	5	Nucleus	transcription regulator	diagnosis,efficacy,safety		7161	22062	362675
TPGS2	tubulin polyglutamylase complex subunit 2	NM_001271953	-2.000	11	Nucleus	other			25941	66648	361301
TPH2	tryptophan hydroxylase 2	--			Plasma Membrane	enzyme			121278	216343	317675
TRAF1	TNF receptor-associated factor 1	--		11	Cytoplasm	other			7185	22029	687813
TRAF7	TNF receptor-associated factor 7, E3 ubiquitin protein ligase	NM_032271	-2.000	4,12	Cytoplasm	enzyme			84231	224619	360491
TRIM8	tripartite motif containing 8	NM_030912	-2.000	4	Nucleus	other			81603	93679	688785
TRIM55	tripartite motif containing 55	NM_184086	-2.000	13	Cytoplasm	other			84675	381485	365751
troglitazone	--	--			Other	chemical drug
TRPC5	transient receptor potential cation channel, subfamily C, member 5	--		6	Plasma Membrane	ion channel			7224	22067	140933
TSH	--	--		3	Plasma Membrane	complex	safety
TSHZ3	teashirt zinc finger homeobox 3	--			Nucleus	transcription regulator			57616	243931	308523
TSPAN3	tetraspanin 3	NM_005724	-2.000	7	Plasma Membrane	other			10099	56434	300733
TTC14	tetratricopeptide repeat domain 14	--		7	Other	other			151613	67120	310314
TTC21B	tetratricopeptide repeat domain 21B	NM_024753	-2.000	12	Extracellular Space	other			79809	73668	295654
TTC39C	tetratricopeptide repeat domain 39C	NM_001243425	-2.000	12	Other	other			125488	72747	686179
TTYH3	tweety family member 3	NM_025250	-2.000	13	Plasma Membrane	ion channel			80727	78339	304315
TUB	tubby bipartite transcription factor	--		15	Cytoplasm	transcription regulator			7275	22141	25609
TUBGCP2	tubulin, gamma complex associated protein 2	NM_001256618	-2.000	10	Cytoplasm	peptidase			10844	74237	309098
TVP23C	trans-golgi network vesicle protein 23 homolog C (S. cerevisiae)	NM_001135036	-2.000	11	Other	other			201158
TXNIP	thioredoxin interacting protein	NM_006472	-2.000	4	Cytoplasm	other			10628	56338	117514
UBC	ubiquitin C	--		6,7,11	Cytoplasm	enzyme			7316	22190	50522
UBD	ubiquitin D	--		12	Nucleus	other			10537	24108	29168
Ubiquitin	--	--		2	Cytoplasm	group
UBN2	ubinuclein 2	NM_173569	-2.000	6	Nucleus	other			254048	320538	312248
UGT8	UDP glycosyltransferase 8	--		15	Cytoplasm	enzyme			7368	22239	50555
ULK1	unc-51 like autophagy activating kinase 1	NM_003565	-2.000	2	Cytoplasm	kinase			8408	22241	360827
unspecific monooxygenase	--	--		20	Other	group
UQCRC2	ubiquinol-cytochrome c reductase core protein II	--		12	Cytoplasm	enzyme			7385	67003	293448
UTY	ubiquitously transcribed tetratricopeptide repeat containing, Y-linked	NR_047644	-2.000	10	Other	other			7404
valspodar	--	--			Other	biologic drug
VAMP8	vesicle-associated membrane protein 8	--			Plasma Membrane	transporter			8673	22320	83730
VASH2	vasohibin 2	NM_001301056	-2.000	9	Cytoplasm	other			79805	226841	498309
Vegf	--	--		9	Extracellular Space	group	diagnosis,disease progression,efficacy,prognosis,response to therapy,unspecified application
VIPR2	vasoactive intestinal peptide receptor 2	NM_003382	-2.000	16	Plasma Membrane	G-protein coupled receptor			7434	22355	29555
VPRBP	Vpr (HIV-1) binding protein	--			Nucleus	other			9730	321006	315987
VPS28	vacuolar protein sorting 28 homolog (S. cerevisiae)	--		6	Cytoplasm	transporter			51160	66914	300052
VPS26B	vacuolar protein sorting 26 homolog B (S. pombe)	--			Cytoplasm	transporter			112936	69091	300472
VPS37A	vacuolar protein sorting 37 homolog A (S. cerevisiae)	--		6	Cytoplasm	other	prognosis		137492	52348	290775
VPS37B	vacuolar protein sorting 37 homolog B (S. cerevisiae)	--		6	Cytoplasm	other			79720	330192	288659
VRTN	vertebrae development associated	NM_018228	-2.000	11	Other	other			55237	432677	679509
WDR82	WD repeat domain 82	NM_025222	-2.000	5	Nucleus	other			80335	77305	686295
Wfdc18	WAP four-disulfide core domain 18	--		15	Extracellular Space	other				14038
WNT7A	wingless-type MMTV integration site family, member 7A	--			Extracellular Space	cytokine			7476	22421	114850
WSB1	WD repeat and SOCS box containing 1	--			Other	other			26118	78889	303336
XPO7	exportin 7	--		12	Nucleus	transporter			23039	65246	361070
XYLT1	xylosyltransferase I	NM_022166	-2.000	12	Cytoplasm	enzyme			64131	233781	64133
YWHAEP7	tyrosine 3-monooxygenase/tryptophan 5-monooxygenase activation protein, epsilon pseudogene 7	NR_024178	-2.000		Other	other			284100
YY1AP1	YY1 associated protein 1	--		11	Nucleus	other			55249
ZBTB39	zinc finger and BTB domain containing 39	NM_014830	-2.000	6	Nucleus	other			9880	320080	299510
ZBTB47	zinc finger and BTB domain containing 47	NM_145166	-2.000	13	Other	other			92999
ZDHHC2	zinc finger, DHHC-type containing 2	--			Nucleus	enzyme			51201	70546	246326
ZDHHC13	zinc finger, DHHC-type containing 13	--		6	Nucleus	transcription regulator			54503	243983	365252
ZFAT	zinc finger and AT hook domain containing	NR_110323	-2.000	11	Nucleus	other			57623	380993	362925
ZFR2	zinc finger RNA binding protein 2	NM_015174	-2.000		Other	other			23217	103406	314639
ZG16B	zymogen granule protein 16B	--		7	Other	other			124220
ZHX3	zinc fingers and homeoboxes 3	NM_015035	-2.000	12	Nucleus	transcription regulator			23051	320799	311604
ZNF143	zinc finger protein 143	--		11	Nucleus	transcription regulator			7702	20841	361627
ZNF398	zinc finger protein 398	NM_020781	-2.000	14	Nucleus	transcription regulator			57541	272347	500108
ZNF519	zinc finger protein 519	NM_145287	-2.000	1	Nucleus	other			162655	56220	25165
ZNF652	zinc finger protein 652	--		13	Other	other			22834	268469	497984
ZNF862	zinc finger protein 862	NM_001099220	-2.000	13	Other	other			643641		681217
ZNF512B	zinc finger protein 512B	NM_020713	-2.000	9	Nucleus	other			57473	269401	311721
