# Supplementary material for: Genome-Wide Small RNA Sequencing Identifies MicroRNAs Deregulated in Non-Small Cell Lung Carcinoma Harboring Gain-of-Function Mutant p53
Source: Genes (Basel). 2019 Oct 28;10(11):852. doi: 10.3390/genes10110852 (PMC6895929; doi:10.3390/genes10110852)
Supplement: Supplementary file 1 [file genes-10-00852-s001.zip › genes-591077-SI/genes-591077-supplementary (1)/Supplementary information/Supplemental Table S7.xls]

## Sheet: Sheet1
Primers used for qRT-PCR validation
miRNA	Primer Sequences
hsa-mir-20a-3p RT Loop	CTC AAC TGG TGT CGT GGA GTC GGC AAT TCA GTT GAG CTTTAAGT
hsa-mir-20a-3p Real Time Forward	ACA CTC CAG CTG GG ACTGCATTATGAGCAC
hsa-miR-218-5p RT Loop	CTC AAC TGG TGT CGT GGA GTC GGC AAT TCA GTT GAG ACATGGTT
hsa-miR-218-5p Real Time Forward	ACA CTC CAG CTG GG TTGTGCTTGATCTAA
hsa-miR-194-5p RT Loop	CTC AAC TGG TGT CGT GGA GTC GGC AAT TCA GTT GAG TCCACATG
hsa-miR-194-5p Real Time Forward	ACA CTC CAG CTG GG TGTAACAGCAACTCCA
hsa-mir-324-5p RT Loop	CTC AAC TGG TGT CGT GGA GTC GGC AAT TCA GTT GAG ACACCAAT
hsa-mir-324-5p Real Time Forward	ACA CTC CAG CTG GG CGCATCCCCTAGGGCAT
hsa-mir-9-3p RT Loop	CTC AAC TGG TGT CGT GGA GTC GGC AAT TCA GTT GAG ACTTTCGG
hsa-mir-9-3p Real Time Forward	ACA CTC CAG CTG GG ATAAAGCTAGATAACC
hsa-mir-139-5p Real Time Forward	ACACTCCAGCTGGGTCTACAGTGC
hsa-mir-99a-5p Real Time Forward	ACACTCCAGCTGGGAACCCGTAGAT
Novel mir-1 RT Loop	CTC AAC TGG TGT CGT GGA GTC GGC AAT TCA GTT GAG TGGCGTTG
Novel mir-1 Real Time Forward	ACA CTC CAG CTG GG ATCCTGCTGACTACG
Real Time Universal Reverse Primer	TGG TGT CGT GGA GTC G
U6 snRNA RT	AAAATATGGAACGCTTCACGAATTTG
U6 snRNA Real Time Forward	CTCGCTTCGGCAGCACATATACT
U6 snRNA Real Time Reverse	ACGCTTCACGAATTTGCGTGTC
Primers used for miR-X cloning in pRNA-U6.1
(F) CGGGGTACCGGCCAAGGACTCACTCACTC
(R) CCCAAGCTTAAAAATAAAGCCATGTCCCAACTGC
