# Supplementary material for: Genome-Wide Small RNA Sequencing Identifies MicroRNAs Deregulated in Non-Small Cell Lung Carcinoma Harboring Gain-of-Function Mutant p53
Source: Genes (Basel). 2019 Oct 28;10(11):852. doi: 10.3390/genes10110852 (PMC6895929; doi:10.3390/genes10110852)
Supplement: Supplementary file 1 [file genes-10-00852-s001.zip › genes-591077-SI/genes-591077-supplementary (1)/Supplementary information/Supplemental Table S1.xls]

## Sheet: Sheet0
IPA analysis of differentially expressed miRNAs between H1299/EV and H1299/mutant p53R273H cells
Bio Functions
Categories	Diseases or Functions Annotation	p-Value	Predicted Activation State	Activation z-score	Molecules	# Molecules
Cancer, Organismal Injury and Abnormalities, Reproductive System Disease	early stage cervical squamous cell carcinoma	1.10E-21			miR-130a-3p (and other miRNAs w/seed AGUGCAA),miR-132-3p (and other miRNAs w/seed AACAGUC),miR-16-5p (and other miRNAs w/seed AGCAGCA),miR-17-5p (and other miRNAs w/seed AAAGUGC),miR-194-5p (miRNAs w/seed GUAACAG),miR-218-5p (and other miRNAs w/seed UGUGCUU),miR-29b-3p (and other miRNAs w/seed AGCACCA),miR-30c-5p (and other miRNAs w/seed GUAAACA),miR-34a-5p (and other miRNAs w/seed GGCAGUG),miR-9…	11
Cancer, Organismal Injury and Abnormalities, Reproductive System Disease	invasive cervical carcinoma	1.10E-21			miR-130a-3p (and other miRNAs w/seed AGUGCAA),miR-132-3p (and other miRNAs w/seed AACAGUC),miR-16-5p (and other miRNAs w/seed AGCAGCA),miR-17-5p (and other miRNAs w/seed AAAGUGC),miR-194-5p (miRNAs w/seed GUAACAG),miR-218-5p (and other miRNAs w/seed UGUGCUU),miR-29b-3p (and other miRNAs w/seed AGCACCA),miR-30c-5p (and other miRNAs w/seed GUAAACA),miR-34a-5p (and other miRNAs w/seed GGCAGUG),miR-9…	11
Cancer	invasive squamous-cell carcinoma	2.20E-21			miR-130a-3p (and other miRNAs w/seed AGUGCAA),miR-132-3p (and other miRNAs w/seed AACAGUC),miR-16-5p (and other miRNAs w/seed AGCAGCA),miR-17-5p (and other miRNAs w/seed AAAGUGC),miR-194-5p (miRNAs w/seed GUAACAG),miR-218-5p (and other miRNAs w/seed UGUGCUU),miR-29b-3p (and other miRNAs w/seed AGCACCA),miR-30c-5p (and other miRNAs w/seed GUAAACA),miR-34a-5p (and other miRNAs w/seed GGCAGUG),miR-9…	11
Cancer, Organismal Injury and Abnormalities, Reproductive System Disease	cervical squamous cell carcinoma	1.94E-20			miR-130a-3p (and other miRNAs w/seed AGUGCAA),miR-132-3p (and other miRNAs w/seed AACAGUC),miR-16-5p (and other miRNAs w/seed AGCAGCA),miR-17-5p (and other miRNAs w/seed AAAGUGC),miR-194-5p (miRNAs w/seed GUAACAG),miR-218-5p (and other miRNAs w/seed UGUGCUU),miR-24-1-5p (and other miRNAs w/seed GCCUACU),miR-29b-3p (and other miRNAs w/seed AGCACCA),miR-30c-5p (and other miRNAs w/seed GUAAACA),miR-…	13
Cancer, Gastrointestinal Disease, Respiratory Disease	squamous cell cancer of the hypopharynx	1.57E-18			miR-100-5p (and other miRNAs w/seed ACCCGUA),miR-125b-5p (and other miRNAs w/seed CCCUGAG),miR-130a-3p (and other miRNAs w/seed AGUGCAA),miR-139-5p (miRNAs w/seed CUACAGU),miR-140-5p (and other miRNAs w/seed AGUGGUU),miR-16-5p (and other miRNAs w/seed AGCAGCA),miR-218-5p (and other miRNAs w/seed UGUGCUU),miR-29b-3p (and other miRNAs w/seed AGCACCA),miR-30c-5p (and other miRNAs w/seed GUAAACA),miR…	10
Organismal Injury and Abnormalities, Reproductive System Disease	nonobstructive azoospermia	1.93E-18			miR-130a-3p (and other miRNAs w/seed AGUGCAA),miR-132-3p (and other miRNAs w/seed AACAGUC),miR-17-5p (and other miRNAs w/seed AAAGUGC),miR-29b-3p (and other miRNAs w/seed AGCACCA),miR-34a-5p (and other miRNAs w/seed GGCAGUG),miR-582-5p (miRNAs w/seed UACAGUU),miR-590-3p (miRNAs w/seed AAUUUUA),miR-592 (and other miRNAs w/seed UGUGUCA),miR-708-5p (and other miRNAs w/seed AGGAGCU),miR-887-3p (miRNA…	12
Cancer	squamous-cell carcinoma	6.05E-16			miR-100-5p (and other miRNAs w/seed ACCCGUA),miR-125b-5p (and other miRNAs w/seed CCCUGAG),miR-130a-3p (and other miRNAs w/seed AGUGCAA),miR-132-3p (and other miRNAs w/seed AACAGUC),miR-139-5p (miRNAs w/seed CUACAGU),miR-140-5p (and other miRNAs w/seed AGUGGUU),miR-16-5p (and other miRNAs w/seed AGCAGCA),miR-17-5p (and other miRNAs w/seed AAAGUGC),miR-194-5p (miRNAs w/seed GUAACAG),miR-218-5p (an…	18
Cancer, Hematological Disease, Immunological Disease, Organismal Injury and Abnormalities	angiocentric T-cell lymphoma	1.47E-15			miR-132-3p (and other miRNAs w/seed AACAGUC),miR-140-5p (and other miRNAs w/seed AGUGGUU),miR-16-5p (and other miRNAs w/seed AGCAGCA),miR-181a-2-3p (and other miRNAs w/seed CCACUGA),miR-194-5p (miRNAs w/seed GUAACAG),miR-30c-5p (and other miRNAs w/seed GUAAACA),miR-378a-3p (and other miRNAs w/seed CUGGACU),miR-708-5p (and other miRNAs w/seed AGGAGCU)	8
Cancer	primary melanoma	6.70E-14			miR-100-5p (and other miRNAs w/seed ACCCGUA),miR-125b-5p (and other miRNAs w/seed CCCUGAG),miR-130a-3p (and other miRNAs w/seed AGUGCAA),miR-132-3p (and other miRNAs w/seed AACAGUC),miR-218-5p (and other miRNAs w/seed UGUGCUU),miR-29b-3p (and other miRNAs w/seed AGCACCA),miR-9-5p (and other miRNAs w/seed CUUUGGU)	7
Hematological Disease, Hereditary Disorder, Organismal Injury and Abnormalities	myelodysplastic syndrome with 5q- syndrome	7.27E-13			miR-100-5p (and other miRNAs w/seed ACCCGUA),miR-125b-5p (and other miRNAs w/seed CCCUGAG),miR-130a-3p (and other miRNAs w/seed AGUGCAA),miR-29b-3p (and other miRNAs w/seed AGCACCA),miR-34a-5p (and other miRNAs w/seed GGCAGUG),miR-378a-3p (and other miRNAs w/seed CUGGACU)	6
Inflammatory Disease, Inflammatory Response, Organismal Injury and Abnormalities, Renal and Urological Disease	class II lupus nephritis	5.28E-12			miR-100-5p (and other miRNAs w/seed ACCCGUA),miR-130a-3p (and other miRNAs w/seed AGUGCAA),miR-16-5p (and other miRNAs w/seed AGCAGCA),miR-296-5p (miRNAs w/seed GGGCCCC),miR-30c-5p (and other miRNAs w/seed GUAAACA),miR-324-5p (miRNAs w/seed GCAUCCC),miR-657 (miRNAs w/seed GCAGGUU)	7
Cancer	upper aerodigestive tract carcinoma	1.97E-10			miR-100-5p (and other miRNAs w/seed ACCCGUA),miR-125b-5p (and other miRNAs w/seed CCCUGAG),miR-130a-3p (and other miRNAs w/seed AGUGCAA),miR-139-5p (miRNAs w/seed CUACAGU),miR-140-5p (and other miRNAs w/seed AGUGGUU),miR-16-5p (and other miRNAs w/seed AGCAGCA),miR-17-5p (and other miRNAs w/seed AAAGUGC),miR-218-5p (and other miRNAs w/seed UGUGCUU),miR-29b-3p (and other miRNAs w/seed AGCACCA),miR-…	11
Cancer, Respiratory Disease	respiratory system tumor	6.66E-10			miR-100-5p (and other miRNAs w/seed ACCCGUA),miR-125b-5p (and other miRNAs w/seed CCCUGAG),miR-130a-3p (and other miRNAs w/seed AGUGCAA),miR-138-5p (miRNAs w/seed GCUGGUG),miR-139-5p (miRNAs w/seed CUACAGU),miR-140-5p (and other miRNAs w/seed AGUGGUU),miR-16-5p (and other miRNAs w/seed AGCAGCA),miR-17-5p (and other miRNAs w/seed AAAGUGC),miR-218-5p (and other miRNAs w/seed UGUGCUU),miR-296-5p (mi…	15
Cancer	head and neck cancer	9.76E-10			miR-100-5p (and other miRNAs w/seed ACCCGUA),miR-125b-5p (and other miRNAs w/seed CCCUGAG),miR-130a-3p (and other miRNAs w/seed AGUGCAA),miR-139-5p (miRNAs w/seed CUACAGU),miR-140-5p (and other miRNAs w/seed AGUGGUU),miR-16-5p (and other miRNAs w/seed AGCAGCA),miR-17-5p (and other miRNAs w/seed AAAGUGC),miR-218-5p (and other miRNAs w/seed UGUGCUU),miR-29b-3p (and other miRNAs w/seed AGCACCA),miR-…	13
Cancer, Gastrointestinal Disease	upper gastrointestinal tract cancer	2.30E-09			miR-100-5p (and other miRNAs w/seed ACCCGUA),miR-125b-5p (and other miRNAs w/seed CCCUGAG),miR-130a-3p (and other miRNAs w/seed AGUGCAA),miR-139-5p (miRNAs w/seed CUACAGU),miR-140-5p (and other miRNAs w/seed AGUGGUU),miR-16-5p (and other miRNAs w/seed AGCAGCA),miR-17-5p (and other miRNAs w/seed AAAGUGC),miR-218-5p (and other miRNAs w/seed UGUGCUU),miR-29b-3p (and other miRNAs w/seed AGCACCA),miR-…	12
Cancer, Hematological Disease, Immunological Disease	lymphoproliferative malignancy	3.39E-09			miR-125b-5p (and other miRNAs w/seed CCCUGAG),miR-130a-3p (and other miRNAs w/seed AGUGCAA),miR-132-3p (and other miRNAs w/seed AACAGUC),miR-140-5p (and other miRNAs w/seed AGUGGUU),miR-16-5p (and other miRNAs w/seed AGCAGCA),miR-181a-2-3p (and other miRNAs w/seed CCACUGA),miR-194-5p (miRNAs w/seed GUAACAG),miR-29b-3p (and other miRNAs w/seed AGCACCA),miR-30c-5p (and other miRNAs w/seed GUAAACA),…	11
Inflammatory Response	inflammation of body cavity	3.53E-09			miR-100-5p (and other miRNAs w/seed ACCCGUA),miR-125b-5p (and other miRNAs w/seed CCCUGAG),miR-130a-3p (and other miRNAs w/seed AGUGCAA),miR-138-5p (miRNAs w/seed GCUGGUG),miR-140-5p (and other miRNAs w/seed AGUGGUU),miR-16-5p (and other miRNAs w/seed AGCAGCA),miR-17-5p (and other miRNAs w/seed AAAGUGC),miR-296-5p (miRNAs w/seed GGGCCCC),miR-29b-3p (and other miRNAs w/seed AGCACCA),miR-30c-5p (an…	12
Cancer	primary tumor	3.67E-09			miR-100-5p (and other miRNAs w/seed ACCCGUA),miR-125b-5p (and other miRNAs w/seed CCCUGAG),miR-130a-3p (and other miRNAs w/seed AGUGCAA),miR-132-3p (and other miRNAs w/seed AACAGUC),miR-218-5p (and other miRNAs w/seed UGUGCUU),miR-29b-3p (and other miRNAs w/seed AGCACCA),miR-30c-5p (and other miRNAs w/seed GUAAACA),miR-9-5p (and other miRNAs w/seed CUUUGGU)	8
Infectious Disease, Organismal Development	growth of Herpesviridae	5.24E-09		-0.889	miR-17-5p (and other miRNAs w/seed AAAGUGC),miR-29b-3p (and other miRNAs w/seed AGCACCA),miR-30c-5p (and other miRNAs w/seed GUAAACA),miR-378a-3p (and other miRNAs w/seed CUGGACU)	4
Cancer, Endocrine System Disorders	papillary thyroid cancer	8.86E-09			miR-130a-3p (and other miRNAs w/seed AGUGCAA),miR-17-5p (and other miRNAs w/seed AAAGUGC),miR-218-5p (and other miRNAs w/seed UGUGCUU),miR-30c-5p (and other miRNAs w/seed GUAAACA),miR-31-5p (and other miRNAs w/seed GGCAAGA),miR-34a-5p (and other miRNAs w/seed GGCAGUG)	6
Cancer, Gastrointestinal Disease	upper gastrointestinal tract tumor	8.93E-09			miR-100-5p (and other miRNAs w/seed ACCCGUA),miR-125b-5p (and other miRNAs w/seed CCCUGAG),miR-130a-3p (and other miRNAs w/seed AGUGCAA),miR-139-5p (miRNAs w/seed CUACAGU),miR-140-5p (and other miRNAs w/seed AGUGGUU),miR-16-5p (and other miRNAs w/seed AGCAGCA),miR-17-5p (and other miRNAs w/seed AAAGUGC),miR-218-5p (and other miRNAs w/seed UGUGCUU),miR-29b-3p (and other miRNAs w/seed AGCACCA),miR-…	12
Hematological Disease, Immunological Disease	lymphoproliferative disorder	1.30E-08			miR-125b-5p (and other miRNAs w/seed CCCUGAG),miR-130a-3p (and other miRNAs w/seed AGUGCAA),miR-132-3p (and other miRNAs w/seed AACAGUC),miR-140-5p (and other miRNAs w/seed AGUGGUU),miR-16-5p (and other miRNAs w/seed AGCAGCA),miR-17-5p (and other miRNAs w/seed AAAGUGC),miR-181a-2-3p (and other miRNAs w/seed CCACUGA),miR-194-5p (miRNAs w/seed GUAACAG),miR-29b-3p (and other miRNAs w/seed AGCACCA),m…	12
Connective Tissue Disorders, Inflammatory Disease, Inflammatory Response, Organismal Injury and Abnormalities, Respiratory Disease	idiopathic pulmonary fibrosis	2.11E-08			miR-125b-5p (and other miRNAs w/seed CCCUGAG),miR-138-5p (miRNAs w/seed GCUGGUG),miR-140-5p (and other miRNAs w/seed AGUGGUU),miR-17-5p (and other miRNAs w/seed AAAGUGC),miR-29b-3p (and other miRNAs w/seed AGCACCA),miR-30c-5p (and other miRNAs w/seed GUAAACA)	6
Organismal Injury and Abnormalities, Reproductive System Disease	endometriosis	4.26E-08			miR-100-5p (and other miRNAs w/seed ACCCGUA),miR-125b-5p (and other miRNAs w/seed CCCUGAG),miR-16-5p (and other miRNAs w/seed AGCAGCA),miR-17-5p (and other miRNAs w/seed AAAGUGC),miR-194-5p (miRNAs w/seed GUAACAG),miR-29b-3p (and other miRNAs w/seed AGCACCA),miR-34a-5p (and other miRNAs w/seed GGCAGUG),miR-9-3p (and other miRNAs w/seed UAAAGCU),miR-9-5p (and other miRNAs w/seed CUUUGGU)	9
Metabolic Disease, Neurological Disease, Psychological Disorders	Alzheimer's disease	5.42E-08			miR-100-5p (and other miRNAs w/seed ACCCGUA),miR-125b-5p (and other miRNAs w/seed CCCUGAG),miR-132-3p (and other miRNAs w/seed AACAGUC),miR-16-5p (and other miRNAs w/seed AGCAGCA),miR-17-5p (and other miRNAs w/seed AAAGUGC),miR-29b-3p (and other miRNAs w/seed AGCACCA),miR-30c-5p (and other miRNAs w/seed GUAAACA),miR-34a-5p (and other miRNAs w/seed GGCAGUG),miR-378a-3p (and other miRNAs w/seed CUG…	10
Cancer, Hematological Disease	hematologic cancer	6.46E-08			miR-125b-5p (and other miRNAs w/seed CCCUGAG),miR-130a-3p (and other miRNAs w/seed AGUGCAA),miR-132-3p (and other miRNAs w/seed AACAGUC),miR-140-5p (and other miRNAs w/seed AGUGGUU),miR-16-5p (and other miRNAs w/seed AGCAGCA),miR-17-5p (and other miRNAs w/seed AAAGUGC),miR-181a-2-3p (and other miRNAs w/seed CCACUGA),miR-194-5p (miRNAs w/seed GUAACAG),miR-29b-3p (and other miRNAs w/seed AGCACCA),m…	14
Cancer, Organismal Injury and Abnormalities	lymphoid cancer	8.00E-08			miR-125b-5p (and other miRNAs w/seed CCCUGAG),miR-130a-3p (and other miRNAs w/seed AGUGCAA),miR-132-3p (and other miRNAs w/seed AACAGUC),miR-140-5p (and other miRNAs w/seed AGUGGUU),miR-16-5p (and other miRNAs w/seed AGCAGCA),miR-17-5p (and other miRNAs w/seed AAAGUGC),miR-181a-2-3p (and other miRNAs w/seed CCACUGA),miR-194-5p (miRNAs w/seed GUAACAG),miR-29b-3p (and other miRNAs w/seed AGCACCA),m…	13
Cancer, Organismal Injury and Abnormalities, Reproductive System Disease	endometrioid endometrial cancer	1.06E-07			miR-130a-3p (and other miRNAs w/seed AGUGCAA),miR-17-5p (and other miRNAs w/seed AAAGUGC),miR-194-5p (miRNAs w/seed GUAACAG),miR-34a-5p (and other miRNAs w/seed GGCAGUG)	4
Cancer, Connective Tissue Disorders, Organismal Injury and Abnormalities	dedifferentiated liposarcoma	1.22E-07			miR-16-5p (and other miRNAs w/seed AGCAGCA),miR-29b-3p (and other miRNAs w/seed AGCACCA),miR-34a-5p (and other miRNAs w/seed GGCAGUG),miR-378a-3p (and other miRNAs w/seed CUGGACU)	4
Cancer, Hematological Disease, Immunological Disease, Organismal Injury and Abnormalities	non-Hodgkin's disease	1.53E-07			miR-132-3p (and other miRNAs w/seed AACAGUC),miR-140-5p (and other miRNAs w/seed AGUGGUU),miR-16-5p (and other miRNAs w/seed AGCAGCA),miR-17-5p (and other miRNAs w/seed AAAGUGC),miR-181a-2-3p (and other miRNAs w/seed CCACUGA),miR-194-5p (miRNAs w/seed GUAACAG),miR-30c-5p (and other miRNAs w/seed GUAAACA),miR-378a-3p (and other miRNAs w/seed CUGGACU),miR-708-5p (and other miRNAs w/seed AGGAGCU)	9
Inflammatory Response	inflammation of body region	1.56E-07			miR-100-5p (and other miRNAs w/seed ACCCGUA),miR-125b-5p (and other miRNAs w/seed CCCUGAG),miR-130a-3p (and other miRNAs w/seed AGUGCAA),miR-138-5p (miRNAs w/seed GCUGGUG),miR-140-5p (and other miRNAs w/seed AGUGGUU),miR-16-5p (and other miRNAs w/seed AGCAGCA),miR-17-5p (and other miRNAs w/seed AAAGUGC),miR-296-5p (miRNAs w/seed GGGCCCC),miR-29b-3p (and other miRNAs w/seed AGCACCA),miR-30c-5p (an…	12
Infectious Disease, Organismal Development	growth of Murine cytomegalovirus	3.06E-07			miR-17-5p (and other miRNAs w/seed AAAGUGC),miR-30c-5p (and other miRNAs w/seed GUAAACA),miR-378a-3p (and other miRNAs w/seed CUGGACU)	3
Infectious Disease, Organismal Development	growth of human herpesvirus 1	3.06E-07			miR-17-5p (and other miRNAs w/seed AAAGUGC),miR-29b-3p (and other miRNAs w/seed AGCACCA),miR-30c-5p (and other miRNAs w/seed GUAAACA)	3
Developmental Disorder, Hereditary Disorder, Organismal Injury and Abnormalities, Renal and Urological Disease	Polycystic Kidney Disease	4.58E-07			miR-100-5p (and other miRNAs w/seed ACCCGUA),miR-147 (and other miRNAs w/seed UGUGCGG),miR-17-5p (and other miRNAs w/seed AAAGUGC),miR-30c-5p (and other miRNAs w/seed GUAAACA),miR-31-5p (and other miRNAs w/seed GGCAAGA),miR-34a-5p (and other miRNAs w/seed GGCAGUG)	6
Endocrine System Disorders, Gastrointestinal Disease, Hepatic System Disease, Metabolic Disease	nonalcoholic fatty liver disease	1.26E-06			miR-194-5p (miRNAs w/seed GUAACAG),miR-29b-3p (and other miRNAs w/seed AGCACCA),miR-31-5p (and other miRNAs w/seed GGCAAGA),miR-34a-5p (and other miRNAs w/seed GGCAGUG)	4
Inflammatory Response	inflammation of organ	1.70E-06			miR-100-5p (and other miRNAs w/seed ACCCGUA),miR-125b-5p (and other miRNAs w/seed CCCUGAG),miR-130a-3p (and other miRNAs w/seed AGUGCAA),miR-138-5p (miRNAs w/seed GCUGGUG),miR-140-5p (and other miRNAs w/seed AGUGGUU),miR-16-5p (and other miRNAs w/seed AGCAGCA),miR-17-5p (and other miRNAs w/seed AAAGUGC),miR-296-5p (miRNAs w/seed GGGCCCC),miR-29b-3p (and other miRNAs w/seed AGCACCA),miR-30c-5p (an…	12
Cancer, Endocrine System Disorders, Gastrointestinal Disease	pancreatic ductal adenocarcinoma	4.26E-06			miR-130a-3p (and other miRNAs w/seed AGUGCAA),miR-17-5p (and other miRNAs w/seed AAAGUGC),miR-29b-3p (and other miRNAs w/seed AGCACCA),miR-31-5p (and other miRNAs w/seed GGCAAGA)	4
Endocrine System Disorders, Gastrointestinal Disease, Metabolic Disease	diabetes mellitus	4.49E-06			miR-100-5p (and other miRNAs w/seed ACCCGUA),miR-125b-5p (and other miRNAs w/seed CCCUGAG),miR-130a-3p (and other miRNAs w/seed AGUGCAA),miR-132-3p (and other miRNAs w/seed AACAGUC),miR-16-5p (and other miRNAs w/seed AGCAGCA),miR-194-5p (miRNAs w/seed GUAACAG),miR-29b-3p (and other miRNAs w/seed AGCACCA),miR-30c-5p (and other miRNAs w/seed GUAAACA),miR-31-5p (and other miRNAs w/seed GGCAAGA),miR-…	11
Cancer	metastatic melanoma cancer	5.63E-06			miR-125b-5p (and other miRNAs w/seed CCCUGAG),miR-130a-3p (and other miRNAs w/seed AGUGCAA),miR-138-5p (miRNAs w/seed GCUGGUG),miR-34a-5p (and other miRNAs w/seed GGCAGUG)	4
Cell Cycle	arrest in G2/M phase of pancreatic cancer cell lines	7.36E-06			miR-132-3p (and other miRNAs w/seed AACAGUC),miR-34a-5p (and other miRNAs w/seed GGCAGUG)	2
Digestive System Development and Function, Gastrointestinal Disease, Hepatic System Development and Function, Hepatic System Disease, Infectious Disease, Inflammatory Disease, Inflammatory Response, Organ Development, Organismal Injury and Abnormalities	chronic hepatitis B	1.94E-05			miR-100-5p (and other miRNAs w/seed ACCCGUA),miR-130a-3p (and other miRNAs w/seed AGUGCAA),miR-16-5p (and other miRNAs w/seed AGCAGCA)	3
Cardiovascular Disease, Organismal Injury and Abnormalities, Reproductive System Disease	severe late-onset preeclampsia	3.67E-05			miR-16-5p (and other miRNAs w/seed AGCAGCA),miR-29b-3p (and other miRNAs w/seed AGCACCA)	2
Dermatological Diseases and Conditions	androgenic alopecia	5.13E-05			miR-125b-5p (and other miRNAs w/seed CCCUGAG),miR-17-5p (and other miRNAs w/seed AAAGUGC)	2
Neurological Disease, Psychological Disorders	Schizophrenia	5.35E-05			miR-132-3p (and other miRNAs w/seed AACAGUC),miR-16-5p (and other miRNAs w/seed AGCAGCA),miR-17-5p (and other miRNAs w/seed AAAGUGC),miR-29b-3p (and other miRNAs w/seed AGCACCA),miR-30c-5p (and other miRNAs w/seed GUAAACA),miR-34a-5p (and other miRNAs w/seed GGCAGUG),miR-9-3p (and other miRNAs w/seed UAAAGCU)	7
Endocrine System Disorders, Gastrointestinal Disease, Metabolic Disease	non-insulin-dependent diabetes mellitus	5.73E-05			miR-125b-5p (and other miRNAs w/seed CCCUGAG),miR-130a-3p (and other miRNAs w/seed AGUGCAA),miR-132-3p (and other miRNAs w/seed AACAGUC),miR-16-5p (and other miRNAs w/seed AGCAGCA),miR-29b-3p (and other miRNAs w/seed AGCACCA),miR-34a-5p (and other miRNAs w/seed GGCAGUG)	6
Organismal Injury and Abnormalities	Fibrosis	6.08E-05			miR-125b-5p (and other miRNAs w/seed CCCUGAG),miR-138-5p (miRNAs w/seed GCUGGUG),miR-140-5p (and other miRNAs w/seed AGUGGUU),miR-16-5p (and other miRNAs w/seed AGCAGCA),miR-17-5p (and other miRNAs w/seed AAAGUGC),miR-29b-3p (and other miRNAs w/seed AGCACCA),miR-30c-5p (and other miRNAs w/seed GUAAACA)	7
Cancer, Gastrointestinal Disease, Hepatic System Disease	hepatocellular carcinoma	7.22E-05			miR-100-5p (and other miRNAs w/seed ACCCGUA),miR-130a-3p (and other miRNAs w/seed AGUGCAA),miR-16-5p (and other miRNAs w/seed AGCAGCA),miR-17-5p (and other miRNAs w/seed AAAGUGC),miR-29b-3p (and other miRNAs w/seed AGCACCA),miR-30c-5p (and other miRNAs w/seed GUAAACA),miR-34a-5p (and other miRNAs w/seed GGCAGUG)	7
Cellular Development, Cellular Growth and Proliferation	proliferation of colon cancer cell lines	7.50E-05		-1.534	miR-130a-3p (and other miRNAs w/seed AGUGCAA),miR-139-5p (miRNAs w/seed CUACAGU),miR-17-5p (and other miRNAs w/seed AAAGUGC),miR-31-5p (and other miRNAs w/seed GGCAAGA),miR-34a-5p (and other miRNAs w/seed GGCAGUG)	5
Cancer, Endocrine System Disorders, Gastrointestinal Disease	pancreatic cancer	8.56E-05			miR-100-5p (and other miRNAs w/seed ACCCGUA),miR-130a-3p (and other miRNAs w/seed AGUGCAA),miR-132-3p (and other miRNAs w/seed AACAGUC),miR-139-5p (miRNAs w/seed CUACAGU),miR-16-5p (and other miRNAs w/seed AGCAGCA),miR-17-5p (and other miRNAs w/seed AAAGUGC),miR-29b-3p (and other miRNAs w/seed AGCACCA),miR-30c-5p (and other miRNAs w/seed GUAAACA),miR-31-5p (and other miRNAs w/seed GGCAAGA),miR-34…	10
Cellular Development	maturation of chondrocyte cell lines	8.78E-05			miR-30c-5p (and other miRNAs w/seed GUAAACA),miR-34a-5p (and other miRNAs w/seed GGCAGUG)	2
Dermatological Diseases and Conditions	psoriasis	1.09E-04			miR-138-5p (miRNAs w/seed GCUGGUG),miR-16-5p (and other miRNAs w/seed AGCAGCA),miR-17-5p (and other miRNAs w/seed AAAGUGC),miR-29b-3p (and other miRNAs w/seed AGCACCA),miR-30c-5p (and other miRNAs w/seed GUAAACA),miR-31-5p (and other miRNAs w/seed GGCAAGA),miR-378a-3p (and other miRNAs w/seed CUGGACU)	7
Hematological Disease, Immunological Disease, Infectious Disease	infection of monocyte-derived dendritic cells	1.10E-04			miR-16-5p (and other miRNAs w/seed AGCAGCA),miR-17-5p (and other miRNAs w/seed AAAGUGC)	2
Cellular Development, Cellular Growth and Proliferation	proliferation of tumor cell lines	1.26E-04		-0.816	miR-100-5p (and other miRNAs w/seed ACCCGUA),miR-125b-5p (and other miRNAs w/seed CCCUGAG),miR-130a-3p (and other miRNAs w/seed AGUGCAA),miR-132-3p (and other miRNAs w/seed AACAGUC),miR-139-5p (miRNAs w/seed CUACAGU),miR-16-5p (and other miRNAs w/seed AGCAGCA),miR-17-5p (and other miRNAs w/seed AAAGUGC),miR-218-5p (and other miRNAs w/seed UGUGCUU),miR-29b-3p (and other miRNAs w/seed AGCACCA),miR-…	11
Cancer, Organismal Injury and Abnormalities, Reproductive System Disease	invasive ductal breast carcinoma	1.37E-04			miR-16-5p (and other miRNAs w/seed AGCAGCA),miR-17-5p (and other miRNAs w/seed AAAGUGC),miR-29b-3p (and other miRNAs w/seed AGCACCA)	3
Endocrine System Disorders, Metabolic Disease	hyperglycemia	1.84E-04			miR-194-5p (miRNAs w/seed GUAACAG),miR-29b-3p (and other miRNAs w/seed AGCACCA),miR-31-5p (and other miRNAs w/seed GGCAAGA),miR-34a-5p (and other miRNAs w/seed GGCAGUG)	4
Cancer, Gastrointestinal Disease	advanced Dukes' stage colorectal cancer	1.90E-04			miR-125b-5p (and other miRNAs w/seed CCCUGAG),miR-16-5p (and other miRNAs w/seed AGCAGCA)	2
Cardiovascular Disease, Organismal Injury and Abnormalities	fibrosis of heart	2.36E-04			miR-125b-5p (and other miRNAs w/seed CCCUGAG),miR-16-5p (and other miRNAs w/seed AGCAGCA),miR-29b-3p (and other miRNAs w/seed AGCACCA),miR-30c-5p (and other miRNAs w/seed GUAAACA)	4
Cancer, Gastrointestinal Disease	gastric cancer	2.52E-04			miR-139-5p (miRNAs w/seed CUACAGU),miR-16-5p (and other miRNAs w/seed AGCAGCA),miR-17-5p (and other miRNAs w/seed AAAGUGC),miR-31-5p (and other miRNAs w/seed GGCAAGA),miR-378a-3p (and other miRNAs w/seed CUGGACU)	5
Cell Cycle	arrest in sub-G1 phase of tumor cell lines	2.55E-04			miR-16-5p (and other miRNAs w/seed AGCAGCA),miR-34a-5p (and other miRNAs w/seed GGCAGUG)	2
Cellular Movement	migration of tumor cell lines	2.72E-04		-0.190	miR-125b-5p (and other miRNAs w/seed CCCUGAG),miR-130a-3p (and other miRNAs w/seed AGUGCAA),miR-16-5p (and other miRNAs w/seed AGCAGCA),miR-17-5p (and other miRNAs w/seed AAAGUGC),miR-218-5p (and other miRNAs w/seed UGUGCUU),miR-31-5p (and other miRNAs w/seed GGCAAGA),miR-34a-5p (and other miRNAs w/seed GGCAGUG)	7
Cell Cycle	arrest in cell cycle progression	3.27E-04			miR-100-5p (and other miRNAs w/seed ACCCGUA),miR-16-5p (and other miRNAs w/seed AGCAGCA),miR-17-5p (and other miRNAs w/seed AAAGUGC),miR-31-5p (and other miRNAs w/seed GGCAAGA),miR-34a-5p (and other miRNAs w/seed GGCAGUG)	5
Cancer, Organismal Injury and Abnormalities, Reproductive System Disease	prostate cancer	3.31E-04			miR-100-5p (and other miRNAs w/seed ACCCGUA),miR-125b-5p (and other miRNAs w/seed CCCUGAG),miR-16-5p (and other miRNAs w/seed AGCAGCA),miR-17-5p (and other miRNAs w/seed AAAGUGC),miR-29b-3p (and other miRNAs w/seed AGCACCA),miR-30c-5p (and other miRNAs w/seed GUAAACA),miR-34a-5p (and other miRNAs w/seed GGCAGUG)	7
Cancer, Gastrointestinal Disease	gastroesophageal cancer	3.50E-04			miR-100-5p (and other miRNAs w/seed ACCCGUA),miR-139-5p (miRNAs w/seed CUACAGU),miR-16-5p (and other miRNAs w/seed AGCAGCA),miR-17-5p (and other miRNAs w/seed AAAGUGC),miR-31-5p (and other miRNAs w/seed GGCAAGA),miR-378a-3p (and other miRNAs w/seed CUGGACU)	6
DNA Replication, Recombination, and Repair	chromosomal aberration	3.67E-04			miR-100-5p (and other miRNAs w/seed ACCCGUA),miR-125b-5p (and other miRNAs w/seed CCCUGAG),miR-708-5p (and other miRNAs w/seed AGGAGCU)	3
Cellular Development, Embryonic Development	differentiation of embryonic cell lines	3.67E-04			miR-125b-5p (and other miRNAs w/seed CCCUGAG),miR-30c-5p (and other miRNAs w/seed GUAAACA),miR-34a-5p (and other miRNAs w/seed GGCAGUG)	3
Cancer	atypical hyperplasia	3.70E-04			miR-16-5p (and other miRNAs w/seed AGCAGCA),miR-30c-5p (and other miRNAs w/seed GUAAACA)	2
Neurological Disease	progressive motor neuropathy	4.22E-04			miR-125b-5p (and other miRNAs w/seed CCCUGAG),miR-151-3p (and other miRNAs w/seed UAGACUG),miR-17-5p (and other miRNAs w/seed AAAGUGC),miR-29b-3p (and other miRNAs w/seed AGCACCA),miR-34a-5p (and other miRNAs w/seed GGCAGUG),miR-708-5p (and other miRNAs w/seed AGGAGCU)	6
Cancer, Cell Death and Survival, Tumor Morphology	apoptosis of neuroblastoma cells	4.58E-04			miR-125b-5p (and other miRNAs w/seed CCCUGAG),miR-17-5p (and other miRNAs w/seed AAAGUGC)	2
Cancer, Cell Death and Survival, Tumor Morphology	apoptosis of cancer cells	5.93E-04		0.865	miR-125b-5p (and other miRNAs w/seed CCCUGAG),miR-16-5p (and other miRNAs w/seed AGCAGCA),miR-17-5p (and other miRNAs w/seed AAAGUGC),miR-29b-3p (and other miRNAs w/seed AGCACCA)	4
Cancer	growth of tumor	6.63E-04		0.313	miR-100-5p (and other miRNAs w/seed ACCCGUA),miR-125b-5p (and other miRNAs w/seed CCCUGAG),miR-17-5p (and other miRNAs w/seed AAAGUGC),miR-296-5p (miRNAs w/seed GGGCCCC),miR-29b-3p (and other miRNAs w/seed AGCACCA),miR-34a-5p (and other miRNAs w/seed GGCAGUG),miR-378a-3p (and other miRNAs w/seed CUGGACU)	7
Cancer, Respiratory Disease	lung cancer	6.72E-04			miR-125b-5p (and other miRNAs w/seed CCCUGAG),miR-138-5p (miRNAs w/seed GCUGGUG),miR-16-5p (and other miRNAs w/seed AGCAGCA),miR-17-5p (and other miRNAs w/seed AAAGUGC),miR-296-5p (miRNAs w/seed GGGCCCC),miR-30c-5p (and other miRNAs w/seed GUAAACA),miR-31-5p (and other miRNAs w/seed GGCAAGA),miR-34a-5p (and other miRNAs w/seed GGCAGUG)	8
Cellular Development, Hematological System Development and Function, Hematopoiesis	maturation of monocytes	7.80E-04			miR-16-5p (and other miRNAs w/seed AGCAGCA),miR-17-5p (and other miRNAs w/seed AAAGUGC)	2
Cancer, Neurological Disease, Organismal Injury and Abnormalities	medulloblastoma	9.08E-04			miR-17-5p (and other miRNAs w/seed AAAGUGC),miR-218-5p (and other miRNAs w/seed UGUGCUU),miR-30c-5p (and other miRNAs w/seed GUAAACA)	3
Cell Cycle, Connective Tissue Development and Function	G1/S phase transition of fibroblast cell lines	9.71E-04			miR-16-5p (and other miRNAs w/seed AGCAGCA),miR-17-5p (and other miRNAs w/seed AAAGUGC)	2
Cancer, Organismal Injury and Abnormalities, Reproductive System Disease	progesterone receptor-positive breast cancer	9.71E-04			miR-30c-5p (and other miRNAs w/seed GUAAACA),miR-324-5p (miRNAs w/seed GCAUCCC)	2
Cancer	malignant connective or soft tissue neoplasm	1.02E-03			miR-16-5p (and other miRNAs w/seed AGCAGCA),miR-218-5p (and other miRNAs w/seed UGUGCUU),miR-29b-3p (and other miRNAs w/seed AGCACCA),miR-34a-5p (and other miRNAs w/seed GGCAGUG),miR-378a-3p (and other miRNAs w/seed CUGGACU)	5
Cancer, Cell Death and Survival, Tumor Morphology	cell death of acute leukemia cells	1.04E-03			miR-16-5p (and other miRNAs w/seed AGCAGCA),miR-29b-3p (and other miRNAs w/seed AGCACCA)	2
Cellular Movement	invasion of tumor cell lines	1.10E-03		0.412	miR-125b-5p (and other miRNAs w/seed CCCUGAG),miR-138-5p (miRNAs w/seed GCUGGUG),miR-17-5p (and other miRNAs w/seed AAAGUGC),miR-218-5p (and other miRNAs w/seed UGUGCUU),miR-29b-3p (and other miRNAs w/seed AGCACCA),miR-34a-5p (and other miRNAs w/seed GGCAGUG)	6
Metabolic Disease, Neurological Disease, Psychological Disorders	nonfamilial Alzheimer's disease	1.18E-03			miR-17-5p (and other miRNAs w/seed AAAGUGC),miR-34a-5p (and other miRNAs w/seed GGCAGUG)	2
Cancer	advanced tumor	1.29E-03			miR-125b-5p (and other miRNAs w/seed CCCUGAG),miR-130a-3p (and other miRNAs w/seed AGUGCAA),miR-138-5p (miRNAs w/seed GCUGGUG),miR-17-5p (and other miRNAs w/seed AAAGUGC),miR-29b-3p (and other miRNAs w/seed AGCACCA),miR-31-5p (and other miRNAs w/seed GGCAAGA),miR-34a-5p (and other miRNAs w/seed GGCAGUG)	7
Cell Cycle	arrest in cell cycle progression of tumor cell lines	1.45E-03			miR-100-5p (and other miRNAs w/seed ACCCGUA),miR-16-5p (and other miRNAs w/seed AGCAGCA),miR-34a-5p (and other miRNAs w/seed GGCAGUG)	3
Cancer, Organismal Injury and Abnormalities	urogenital cancer	1.52E-03			miR-100-5p (and other miRNAs w/seed ACCCGUA),miR-125b-5p (and other miRNAs w/seed CCCUGAG),miR-130a-3p (and other miRNAs w/seed AGUGCAA),miR-132-3p (and other miRNAs w/seed AACAGUC),miR-138-5p (miRNAs w/seed GCUGGUG),miR-139-5p (miRNAs w/seed CUACAGU),miR-16-5p (and other miRNAs w/seed AGCAGCA),miR-17-5p (and other miRNAs w/seed AAAGUGC),miR-194-5p (miRNAs w/seed GUAACAG),miR-218-5p (and other mi…	18
Cell Cycle	arrest in sub-G1 phase of brain cancer cell lines	1.59E-03			miR-34a-5p (and other miRNAs w/seed GGCAGUG)	1
Cell Morphology, Cellular Function and Maintenance	autophagy of lymphoma cell lines	1.59E-03			miR-9-3p (and other miRNAs w/seed UAAAGCU)	1
Cell Cycle, Cellular Development, Respiratory System Development and Function	delay in initiation of replicative senescence of lung cell lines	1.59E-03			miR-34a-5p (and other miRNAs w/seed GGCAGUG)	1
Cellular Compromise, Tissue Morphology	disorganization of cardiomyocytes	1.59E-03			miR-16-5p (and other miRNAs w/seed AGCAGCA)	1
Embryonic Development, Hair and Skin Development and Function, Organ Development, Organismal Development, Tissue Development	formation of hair shaft	1.59E-03			miR-31-5p (and other miRNAs w/seed GGCAAGA)	1
Cancer, Neurological Disease	mesenchymal glioblastoma multiforme	1.59E-03			miR-218-5p (and other miRNAs w/seed UGUGCUU)	1
Cell Cycle, DNA Replication, Recombination, and Repair	spindle checkpoint of kidney cancer cell lines	1.59E-03			miR-708-5p (and other miRNAs w/seed AGGAGCU)	1
Gastrointestinal Disease, Hepatic System Disease, Organismal Injury and Abnormalities	cirrhosis of liver	1.60E-03			miR-100-5p (and other miRNAs w/seed ACCCGUA),miR-130a-3p (and other miRNAs w/seed AGUGCAA),miR-16-5p (and other miRNAs w/seed AGCAGCA)	3
Cancer, Organismal Injury and Abnormalities, Reproductive System Disease	hormone receptor positive breast carcinoma	1.67E-03			miR-30c-5p (and other miRNAs w/seed GUAAACA),miR-324-5p (miRNAs w/seed GCAUCCC)	2
Cancer	pelvic cancer	1.92E-03			miR-125b-5p (and other miRNAs w/seed CCCUGAG),miR-130a-3p (and other miRNAs w/seed AGUGCAA),miR-132-3p (and other miRNAs w/seed AACAGUC),miR-138-5p (miRNAs w/seed GCUGGUG),miR-139-5p (miRNAs w/seed CUACAGU),miR-16-5p (and other miRNAs w/seed AGCAGCA),miR-17-5p (and other miRNAs w/seed AAAGUGC),miR-194-5p (miRNAs w/seed GUAACAG),miR-218-5p (and other miRNAs w/seed UGUGCUU),miR-24-1-5p (and other m…	17
Cancer, Hematological Disease, Organismal Injury and Abnormalities	bone marrow cancer	2.06E-03			miR-125b-5p (and other miRNAs w/seed CCCUGAG),miR-130a-3p (and other miRNAs w/seed AGUGCAA),miR-16-5p (and other miRNAs w/seed AGCAGCA),miR-17-5p (and other miRNAs w/seed AAAGUGC),miR-29b-3p (and other miRNAs w/seed AGCACCA),miR-34a-5p (and other miRNAs w/seed GGCAGUG)	6
DNA Replication, Recombination, and Repair, Developmental Disorder, Hereditary Disorder	Down's syndrome	2.13E-03			miR-100-5p (and other miRNAs w/seed ACCCGUA),miR-125b-5p (and other miRNAs w/seed CCCUGAG)	2
Cancer, Hematological Disease, Immunological Disease	leukemia	2.52E-03			miR-125b-5p (and other miRNAs w/seed CCCUGAG),miR-130a-3p (and other miRNAs w/seed AGUGCAA),miR-16-5p (and other miRNAs w/seed AGCAGCA),miR-17-5p (and other miRNAs w/seed AAAGUGC),miR-29b-3p (and other miRNAs w/seed AGCACCA),miR-34a-5p (and other miRNAs w/seed GGCAGUG)	6
Cancer, Hematological Disease, Immunological Disease	multiple myeloma	2.59E-03			miR-16-5p (and other miRNAs w/seed AGCAGCA),miR-17-5p (and other miRNAs w/seed AAAGUGC),miR-194-5p (miRNAs w/seed GUAACAG)	3
Cancer, Hematological Disease, Immunological Disease	plasma cell dyscrasia	2.65E-03			miR-16-5p (and other miRNAs w/seed AGCAGCA),miR-17-5p (and other miRNAs w/seed AAAGUGC),miR-194-5p (miRNAs w/seed GUAACAG),miR-9-3p (and other miRNAs w/seed UAAAGCU)	4
Cancer	malignant mesothelioma	2.76E-03			miR-32-3p (miRNAs w/seed AAUUUAG),miR-9-5p (and other miRNAs w/seed CUUUGGU)	2
Cancer, Gastrointestinal Disease, Respiratory Disease	nasopharyngeal carcinoma	2.76E-03			miR-16-5p (and other miRNAs w/seed AGCAGCA),miR-17-5p (and other miRNAs w/seed AAAGUGC)	2
Cell Cycle	arrest in interphase of lung cancer cell lines	2.87E-03			miR-16-5p (and other miRNAs w/seed AGCAGCA),miR-34a-5p (and other miRNAs w/seed GGCAGUG)	2
Cancer, Organismal Injury and Abnormalities, Renal and Urological Disease	urinary tract tumor	2.92E-03			miR-125b-5p (and other miRNAs w/seed CCCUGAG),miR-138-5p (miRNAs w/seed GCUGGUG),miR-139-5p (miRNAs w/seed CUACAGU),miR-16-5p (and other miRNAs w/seed AGCAGCA),miR-17-5p (and other miRNAs w/seed AAAGUGC),miR-29b-3p (and other miRNAs w/seed AGCACCA),miR-592 (and other miRNAs w/seed UGUGUCA),miR-9-5p (and other miRNAs w/seed CUUUGGU)	8
Cardiovascular Disease, Organismal Injury and Abnormalities	dilated cardiomyopathy	3.13E-03			miR-16-5p (and other miRNAs w/seed AGCAGCA),miR-17-5p (and other miRNAs w/seed AAAGUGC),miR-30c-5p (and other miRNAs w/seed GUAAACA)	3
Cancer, Cell Death and Survival, Tumor Morphology	apoptosis of colorectal carcinoma cells	3.18E-03			miR-16-5p (and other miRNAs w/seed AGCAGCA)	1
Cell Cycle	arrest in sub-G1 phase of carcinoma cell lines	3.18E-03			miR-16-5p (and other miRNAs w/seed AGCAGCA)	1
Cell Cycle	arrest in sub-G1 phase of lung cancer cell lines	3.18E-03			miR-16-5p (and other miRNAs w/seed AGCAGCA)	1
Cell Morphology	cell spreading of prostate cell lines	3.18E-03			miR-17-5p (and other miRNAs w/seed AAAGUGC)	1
Cancer, Cell Death and Survival, Tumor Morphology	cell viability of colorectal carcinoma cells	3.18E-03			miR-16-5p (and other miRNAs w/seed AGCAGCA)	1
Cancer, Cellular Response to Therapeutics	chemotherapy resistance of colon cancer cell lines	3.18E-03			miR-17-5p (and other miRNAs w/seed AAAGUGC)	1
Cell Cycle, Cell-To-Cell Signaling and Interaction, Cellular Growth and Proliferation	contact growth inhibition of brain cancer cell lines	3.18E-03			miR-34a-5p (and other miRNAs w/seed GGCAGUG)	1
Cell-To-Cell Signaling and Interaction, Tissue Development	detachment of prostate cancer cell lines	3.18E-03			miR-132-3p (and other miRNAs w/seed AACAGUC)	1
Cancer, Cellular Development, Tumor Morphology	differentiation of acute myeloid leukemia blast cells	3.18E-03			miR-34a-5p (and other miRNAs w/seed GGCAGUG)	1
Cardiovascular System Development and Function, Cell Cycle, Skeletal and Muscular System Development and Function	re-entry into cell cycle progression of ventricular myocytes	3.18E-03			miR-590-3p (miRNAs w/seed AAUUUUA)	1
Cell Death and Survival	cell viability of brain cancer cell lines	3.22E-03			miR-17-5p (and other miRNAs w/seed AAAGUGC),miR-378a-3p (and other miRNAs w/seed CUGGACU)	2
Cellular Development, Cellular Growth and Proliferation	proliferation of hepatoma cell lines	3.58E-03			miR-100-5p (and other miRNAs w/seed ACCCGUA),miR-16-5p (and other miRNAs w/seed AGCAGCA),miR-29b-3p (and other miRNAs w/seed AGCACCA)	3
Cancer	metastasis	3.69E-03			miR-125b-5p (and other miRNAs w/seed CCCUGAG),miR-130a-3p (and other miRNAs w/seed AGUGCAA),miR-138-5p (miRNAs w/seed GCUGGUG),miR-17-5p (and other miRNAs w/seed AAAGUGC),miR-31-5p (and other miRNAs w/seed GGCAAGA),miR-34a-5p (and other miRNAs w/seed GGCAGUG)	6
Cancer, Gastrointestinal Disease	esophageal squamous cell cancer	3.84E-03			miR-100-5p (and other miRNAs w/seed ACCCGUA),miR-139-5p (miRNAs w/seed CUACAGU)	2
Inflammatory Disease, Neurological Disease, Skeletal and Muscular Disorders	Multiple Sclerosis	4.35E-03			miR-125b-5p (and other miRNAs w/seed CCCUGAG),miR-17-5p (and other miRNAs w/seed AAAGUGC),miR-34a-5p (and other miRNAs w/seed GGCAGUG)	3
Cell Cycle	senescence of tumor cell lines	4.52E-03			miR-17-5p (and other miRNAs w/seed AAAGUGC),miR-34a-5p (and other miRNAs w/seed GGCAGUG)	2
Cancer, Cell Death and Survival, Tumor Morphology	apoptosis of B cell acute lymphoblastic leukemia cells	4.77E-03			miR-16-5p (and other miRNAs w/seed AGCAGCA)	1
Cancer, Cell Cycle	arrest in cell cycle progression of gastric cancer cells	4.77E-03			miR-17-5p (and other miRNAs w/seed AAAGUGC)	1
Cell-To-Cell Signaling and Interaction, Tissue Development	cell-cell adhesion of squamous cell carcinoma cell lines	4.77E-03			miR-16-5p (and other miRNAs w/seed AGCAGCA)	1
Cellular Compromise	degeneration of neuroblastoma cell lines	4.77E-03			miR-17-5p (and other miRNAs w/seed AAAGUGC)	1
Cellular Development	maturation of fibroblast cell lines	4.77E-03			miR-30c-5p (and other miRNAs w/seed GUAAACA)	1
Cancer	metastasis of hepatoma cell lines	4.77E-03			miR-17-5p (and other miRNAs w/seed AAAGUGC)	1
Cell Cycle	senescence of thyroid tumor cell lines	4.77E-03			miR-17-5p (and other miRNAs w/seed AAAGUGC)	1
Cancer, Hematological Disease, Immunological Disease, Organismal Injury and Abnormalities	chronic B-cell leukemia	6.09E-03			miR-125b-5p (and other miRNAs w/seed CCCUGAG),miR-130a-3p (and other miRNAs w/seed AGUGCAA),miR-16-5p (and other miRNAs w/seed AGCAGCA),miR-29b-3p (and other miRNAs w/seed AGCACCA)	4
Cancer, Gastrointestinal Disease	advanced colorectal adenoma	6.36E-03			miR-29b-3p (and other miRNAs w/seed AGCACCA)	1
Cancer, Cell Death and Survival, Tumor Morphology	apoptosis of acute myeloid leukemia blast cells	6.36E-03			miR-29b-3p (and other miRNAs w/seed AGCACCA)	1
Cellular Movement, Reproductive System Development and Function	migration of prostate cell lines	6.36E-03			miR-17-5p (and other miRNAs w/seed AAAGUGC)	1
Cellular Development, Hematological System Development and Function, Hematopoiesis	monocytopoiesis	6.36E-03			miR-17-5p (and other miRNAs w/seed AAAGUGC)	1
Cellular Assembly and Organization, Nervous System Development and Function	quantity of mushroom spine	6.36E-03			miR-29b-3p (and other miRNAs w/seed AGCACCA)	1
Cancer, Respiratory Disease, Tumor Morphology	regression of pulmonary metastasis	6.36E-03			miR-31-5p (and other miRNAs w/seed GGCAAGA)	1
Cell Death and Survival, Cellular Development, Cellular Function and Maintenance	self-renewal of breast cancer cell lines	6.36E-03			miR-29b-3p (and other miRNAs w/seed AGCACCA)	1
Cancer, Organismal Injury and Abnormalities, Reproductive System Disease	genital tract cancer	6.74E-03			miR-100-5p (and other miRNAs w/seed ACCCGUA),miR-125b-5p (and other miRNAs w/seed CCCUGAG),miR-130a-3p (and other miRNAs w/seed AGUGCAA),miR-132-3p (and other miRNAs w/seed AACAGUC),miR-16-5p (and other miRNAs w/seed AGCAGCA),miR-17-5p (and other miRNAs w/seed AAAGUGC),miR-194-5p (miRNAs w/seed GUAACAG),miR-218-5p (and other miRNAs w/seed UGUGCUU),miR-24-1-5p (and other miRNAs w/seed GCCUACU),miR…	15
Cancer, Cell Death and Survival, Tumor Morphology	apoptosis of leukemia cells	7.01E-03			miR-16-5p (and other miRNAs w/seed AGCAGCA),miR-29b-3p (and other miRNAs w/seed AGCACCA)	2
Hematological Disease, Immunological Disease	B-cell lymphoproliferative disorder	7.37E-03			miR-125b-5p (and other miRNAs w/seed CCCUGAG),miR-130a-3p (and other miRNAs w/seed AGUGCAA),miR-16-5p (and other miRNAs w/seed AGCAGCA),miR-17-5p (and other miRNAs w/seed AAAGUGC),miR-29b-3p (and other miRNAs w/seed AGCACCA)	5
Cardiovascular System Development and Function, Cellular Development, Cellular Growth and Proliferation, Skeletal and Muscular System Development and Function, Tissue Development	proliferation of cardiomyocytes	7.54E-03			miR-16-5p (and other miRNAs w/seed AGCAGCA),miR-590-3p (miRNAs w/seed AAUUUUA)	2
Cellular Movement	invasion of brain cancer cell lines	7.89E-03			miR-218-5p (and other miRNAs w/seed UGUGCUU),miR-34a-5p (and other miRNAs w/seed GGCAGUG)	2
Cancer	EPCAM positive tumor	7.94E-03			miR-17-5p (and other miRNAs w/seed AAAGUGC)	1
Cell Cycle	arrest in G1 phase of pancreatic cancer cell lines	7.94E-03			miR-34a-5p (and other miRNAs w/seed GGCAGUG)	1
Cell-mediated Immune Response, Cellular Development, Cellular Function and Maintenance, Cellular Growth and Proliferation, Embryonic Development, Hematological System Development and Function, Hematopoiesis, Lymphoid Tissue Structure and Development, Organ Development, Organismal Development, Tissue Development	arrest in development of double-negative T lymphocyte	7.94E-03			miR-34a-5p (and other miRNAs w/seed GGCAGUG)	1
Cancer, Cell-To-Cell Signaling and Interaction, Inflammatory Response, Tumor Morphology	cytotoxic reaction of cancer cells	7.94E-03			miR-29b-3p (and other miRNAs w/seed AGCACCA)	1
Cellular Compromise, Tissue Morphology	disarray of muscle cells	7.94E-03			miR-16-5p (and other miRNAs w/seed AGCAGCA)	1
Cancer, Neurological Disease	primary brain tumor	7.94E-03			miR-30c-5p (and other miRNAs w/seed GUAAACA)	1
Cellular Assembly and Organization, Cellular Function and Maintenance	quantity of filopodia-like projection	7.94E-03			miR-29b-3p (and other miRNAs w/seed AGCACCA)	1
Cellular Response to Therapeutics	sensitivity of colon cancer cell lines	7.94E-03			miR-17-5p (and other miRNAs w/seed AAAGUGC)	1
Cell Cycle, Cell-To-Cell Signaling and Interaction, Cellular Growth and Proliferation	contact growth inhibition of tumor cell lines	8.08E-03			miR-16-5p (and other miRNAs w/seed AGCAGCA),miR-34a-5p (and other miRNAs w/seed GGCAGUG)	2
Cellular Development, Cellular Growth and Proliferation	proliferation of squamous cell carcinoma cell lines	8.08E-03			miR-100-5p (and other miRNAs w/seed ACCCGUA),miR-218-5p (and other miRNAs w/seed UGUGCUU)	2
Cellular Movement	migration of melanoma cell lines	8.64E-03			miR-125b-5p (and other miRNAs w/seed CCCUGAG),miR-34a-5p (and other miRNAs w/seed GGCAGUG)	2
Cellular Movement	migration of colon cancer cell lines	9.02E-03			miR-130a-3p (and other miRNAs w/seed AGUGCAA),miR-31-5p (and other miRNAs w/seed GGCAAGA)	2
Cellular Development, Hematological System Development and Function, Hematopoiesis	differentiation of phagocytes	9.10E-03			miR-16-5p (and other miRNAs w/seed AGCAGCA),miR-17-5p (and other miRNAs w/seed AAAGUGC),miR-34a-5p (and other miRNAs w/seed GGCAGUG)	3
Cell Death and Survival	activation-induced cell death of CD4+ T-lymphocytes	9.52E-03			miR-17-5p (and other miRNAs w/seed AAAGUGC)	1
Cancer, Cell Death and Survival, Tumor Morphology	apoptosis of gastric cancer cells	9.52E-03			miR-17-5p (and other miRNAs w/seed AAAGUGC)	1
Cell Cycle	arrest in cell cycle progression of pancreatic cancer cell lines	9.52E-03			miR-34a-5p (and other miRNAs w/seed GGCAGUG)	1
Cellular Growth and Proliferation	colony formation of bladder cancer cell lines	9.52E-03			miR-125b-5p (and other miRNAs w/seed CCCUGAG)	1
Cell Death and Survival	killing of brain cancer cell lines	9.52E-03			miR-16-5p (and other miRNAs w/seed AGCAGCA)	1
Cancer, Organismal Injury and Abnormalities, Reproductive System Disease	recurrent prostate cancer	9.52E-03			miR-100-5p (and other miRNAs w/seed ACCCGUA)	1
Cancer, Gastrointestinal Disease	gastrointestinal tract cancer	1.00E-02			miR-100-5p (and other miRNAs w/seed ACCCGUA),miR-125b-5p (and other miRNAs w/seed CCCUGAG),miR-130a-3p (and other miRNAs w/seed AGUGCAA),miR-139-5p (miRNAs w/seed CUACAGU),miR-140-5p (and other miRNAs w/seed AGUGGUU),miR-151-3p (and other miRNAs w/seed UAGACUG),miR-16-5p (and other miRNAs w/seed AGCAGCA),miR-17-5p (and other miRNAs w/seed AAAGUGC),miR-218-5p (and other miRNAs w/seed UGUGCUU),miR-…	17
Cancer, Organismal Injury and Abnormalities, Reproductive System Disease	genital tumor	1.08E-02			miR-100-5p (and other miRNAs w/seed ACCCGUA),miR-125b-5p (and other miRNAs w/seed CCCUGAG),miR-130a-3p (and other miRNAs w/seed AGUGCAA),miR-132-3p (and other miRNAs w/seed AACAGUC),miR-16-5p (and other miRNAs w/seed AGCAGCA),miR-17-5p (and other miRNAs w/seed AAAGUGC),miR-194-5p (miRNAs w/seed GUAACAG),miR-218-5p (and other miRNAs w/seed UGUGCUU),miR-24-1-5p (and other miRNAs w/seed GCCUACU),miR…	15
Cell Cycle	arrest in interphase of tumor cell lines	1.08E-02			miR-132-3p (and other miRNAs w/seed AACAGUC),miR-16-5p (and other miRNAs w/seed AGCAGCA),miR-34a-5p (and other miRNAs w/seed GGCAGUG)	3
Cellular Development	maturation of cells	1.10E-02			miR-16-5p (and other miRNAs w/seed AGCAGCA),miR-17-5p (and other miRNAs w/seed AAAGUGC),miR-30c-5p (and other miRNAs w/seed GUAAACA),miR-34a-5p (and other miRNAs w/seed GGCAGUG)	4
Cell-To-Cell Signaling and Interaction, Hematological System Development and Function, Immune Cell Trafficking, Inflammatory Response	activation of myeloid-derived suppressor cells	1.11E-02			miR-17-5p (and other miRNAs w/seed AAAGUGC)	1
Cellular Development	epithelial-mesenchymal transition of hepatoma cell lines	1.11E-02			miR-17-5p (and other miRNAs w/seed AAAGUGC)	1
Cellular Development, Cellular Growth and Proliferation, Reproductive System Development and Function, Tissue Development	proliferation of ovarian surface epithelial cells	1.11E-02			miR-34a-5p (and other miRNAs w/seed GGCAGUG)	1
Tissue Morphology	quantity of pancreatic cancer cell lines	1.11E-02			miR-34a-5p (and other miRNAs w/seed GGCAGUG)	1
Inflammatory Response	cytotoxic reaction of cells	1.15E-02			miR-29b-3p (and other miRNAs w/seed AGCACCA),miR-9-3p (and other miRNAs w/seed UAAAGCU)	2
Cancer, Organismal Injury and Abnormalities, Reproductive System Disease	uterine leiomyoma	1.21E-02			miR-132-3p (and other miRNAs w/seed AACAGUC),miR-29b-3p (and other miRNAs w/seed AGCACCA),miR-30c-5p (and other miRNAs w/seed GUAAACA)	3
Cancer, Cell Morphology, Cellular Function and Maintenance	autophagy of cancer cells	1.27E-02			miR-130a-3p (and other miRNAs w/seed AGUGCAA)	1
Cancer	primary malignant head and neck neoplasm	1.27E-02			miR-30c-5p (and other miRNAs w/seed GUAAACA)	1
Cancer, Cellular Development, Cellular Growth and Proliferation, Tumor Morphology	proliferation of acute myeloid leukemia blast cells	1.27E-02			miR-29b-3p (and other miRNAs w/seed AGCACCA)	1
Organ Morphology	regeneration of heart	1.27E-02			miR-590-3p (miRNAs w/seed AAUUUUA)	1
Inflammatory Disease, Neurological Disease, Skeletal and Muscular Disorders	secondary progressive multiple sclerosis	1.27E-02			miR-17-5p (and other miRNAs w/seed AAAGUGC)	1
Cell Cycle	senescence of prostate cancer cell lines	1.27E-02			miR-34a-5p (and other miRNAs w/seed GGCAGUG)	1
Cellular Development, Hematological System Development and Function, Hematopoiesis	differentiation of monocytes	1.35E-02			miR-16-5p (and other miRNAs w/seed AGCAGCA),miR-17-5p (and other miRNAs w/seed AAAGUGC)	2
Cancer, Respiratory Disease	squamous cell lung cancer	1.36E-02			miR-16-5p (and other miRNAs w/seed AGCAGCA),miR-17-5p (and other miRNAs w/seed AAAGUGC),miR-34a-5p (and other miRNAs w/seed GGCAGUG)	3
Cellular Movement	migration of carcinoma cell lines	1.39E-02			miR-125b-5p (and other miRNAs w/seed CCCUGAG),miR-17-5p (and other miRNAs w/seed AAAGUGC)	2
Cell Death and Survival	apoptosis of leukemia cell lines	1.40E-02			miR-16-5p (and other miRNAs w/seed AGCAGCA),miR-29b-3p (and other miRNAs w/seed AGCACCA),miR-34a-5p (and other miRNAs w/seed GGCAGUG)	3
Cellular Movement	migration of brain cancer cell lines	1.42E-02			miR-218-5p (and other miRNAs w/seed UGUGCUU),miR-34a-5p (and other miRNAs w/seed GGCAGUG)	2
Cell Morphology, Cellular Function and Maintenance	autophagy of leukemia cell lines	1.42E-02			miR-130a-3p (and other miRNAs w/seed AGUGCAA)	1
Inflammatory Disease, Neurological Disease, Skeletal and Muscular Disorders	primary progressive multiple sclerosis	1.42E-02			miR-17-5p (and other miRNAs w/seed AAAGUGC)	1
Cancer	tumor sphere	1.42E-02			miR-218-5p (and other miRNAs w/seed UGUGCUU)	1
Cancer, Cell Death and Survival, Tumor Morphology	cell viability of tumor cells	1.56E-02			miR-16-5p (and other miRNAs w/seed AGCAGCA),miR-17-5p (and other miRNAs w/seed AAAGUGC)	2
Cellular Development, Hematological System Development and Function, Hematopoiesis	differentiation of myeloid cells	1.58E-02			miR-125b-5p (and other miRNAs w/seed CCCUGAG),miR-16-5p (and other miRNAs w/seed AGCAGCA),miR-17-5p (and other miRNAs w/seed AAAGUGC)	3
Cardiovascular Disease, Developmental Disorder, Endocrine System Disorders, Hereditary Disorder, Immunological Disease, Organismal Injury and Abnormalities	DiGeorge syndrome	1.58E-02			miR-130a-3p (and other miRNAs w/seed AGUGCAA)	1
Cell Cycle	arrest in cell cycle progression of hepatoma cell lines	1.58E-02			miR-100-5p (and other miRNAs w/seed ACCCGUA)	1
Cell Cycle, Cell-To-Cell Signaling and Interaction, Cellular Growth and Proliferation	contact growth inhibition of leukemia cell lines	1.58E-02			miR-16-5p (and other miRNAs w/seed AGCAGCA)	1
Cellular Development, Hematological System Development and Function, Hematopoiesis	differentiation of granulocyte progenitors	1.58E-02			miR-125b-5p (and other miRNAs w/seed CCCUGAG)	1
Cellular Development	epithelial-mesenchymal transition of carcinoma cell lines	1.58E-02			miR-17-5p (and other miRNAs w/seed AAAGUGC)	1
Cardiovascular System Development and Function, Cellular Development, Cellular Growth and Proliferation, Skeletal and Muscular System Development and Function, Tissue Development	proliferation of ventricular myocytes	1.58E-02			miR-590-3p (miRNAs w/seed AAUUUUA)	1
Cell Cycle	senescence of vascular endothelial cells	1.58E-02			miR-34a-5p (and other miRNAs w/seed GGCAGUG)	1
Cancer, Endocrine System Disorders	endocrine gland tumor	1.64E-02			miR-100-5p (and other miRNAs w/seed ACCCGUA),miR-130a-3p (and other miRNAs w/seed AGUGCAA),miR-16-5p (and other miRNAs w/seed AGCAGCA),miR-17-5p (and other miRNAs w/seed AAAGUGC),miR-218-5p (and other miRNAs w/seed UGUGCUU),miR-30c-5p (and other miRNAs w/seed GUAAACA),miR-31-5p (and other miRNAs w/seed GGCAAGA),miR-34a-5p (and other miRNAs w/seed GGCAGUG)	8
Cancer, Organismal Injury and Abnormalities, Reproductive System Disease	metastatic HER2 negative hormone receptor negative breast cancer	1.74E-02			miR-125b-5p (and other miRNAs w/seed CCCUGAG)	1
Cancer, Cellular Development, Cellular Growth and Proliferation, Neurological Disease, Organismal Injury and Abnormalities, Tumor Morphology	proliferation of neuroblastoma cells	1.74E-02			miR-17-5p (and other miRNAs w/seed AAAGUGC)	1
Cell Cycle	senescence of colon cancer cell lines	1.74E-02			miR-34a-5p (and other miRNAs w/seed GGCAGUG)	1
Cancer, Endocrine System Disorders, Organismal Injury and Abnormalities, Reproductive System Disease	corticotrophic adenoma	1.89E-02			miR-16-5p (and other miRNAs w/seed AGCAGCA)	1
Cancer, Respiratory Disease	large cell lung cancer	1.89E-02			miR-34a-5p (and other miRNAs w/seed GGCAGUG)	1
Cancer, Respiratory Disease	murine Lewis lung carcinoma	1.89E-02			miR-17-5p (and other miRNAs w/seed AAAGUGC)	1
Cell Cycle	senescence of carcinoma cell lines	1.89E-02			miR-17-5p (and other miRNAs w/seed AAAGUGC)	1
Cell Cycle	cell cycle progression	1.92E-02			miR-100-5p (and other miRNAs w/seed ACCCGUA),miR-16-5p (and other miRNAs w/seed AGCAGCA),miR-17-5p (and other miRNAs w/seed AAAGUGC),miR-31-5p (and other miRNAs w/seed GGCAAGA),miR-34a-5p (and other miRNAs w/seed GGCAGUG),miR-590-3p (miRNAs w/seed AAUUUUA)	6
Cellular Development, Cellular Growth and Proliferation	proliferation of pancreatic cancer cell lines	2.00E-02			miR-132-3p (and other miRNAs w/seed AACAGUC),miR-34a-5p (and other miRNAs w/seed GGCAGUG)	2
Cardiovascular System Development and Function	ejection fraction of left ventricle	2.05E-02			miR-590-3p (miRNAs w/seed AAUUUUA)	1
Cell Morphology, Cellular Function and Maintenance	autophagy of tumor cell lines	2.14E-02			miR-130a-3p (and other miRNAs w/seed AGUGCAA),miR-9-3p (and other miRNAs w/seed UAAAGCU)	2
Cancer, Organismal Injury and Abnormalities, Renal and Urological Disease	bladder neoplasia	2.14E-02			miR-125b-5p (and other miRNAs w/seed CCCUGAG),miR-139-5p (miRNAs w/seed CUACAGU),miR-17-5p (and other miRNAs w/seed AAAGUGC),miR-29b-3p (and other miRNAs w/seed AGCACCA)	4
Cell-To-Cell Signaling and Interaction, Humoral Immune Response, Inflammatory Response	immune response of lymphoma cell lines	2.21E-02			miR-9-3p (and other miRNAs w/seed UAAAGCU)	1
Cell Death and Survival	apoptosis of hepatoma cell lines	2.26E-02			miR-16-5p (and other miRNAs w/seed AGCAGCA),miR-29b-3p (and other miRNAs w/seed AGCACCA)	2
Cell Cycle, Respiratory System Development and Function	arrest in cell cycle progression of lung cell lines	2.36E-02			miR-17-5p (and other miRNAs w/seed AAAGUGC)	1
Cellular Development, Cellular Growth and Proliferation	proliferation of melanoma cell lines	2.40E-02			miR-125b-5p (and other miRNAs w/seed CCCUGAG),miR-34a-5p (and other miRNAs w/seed GGCAGUG)	2
Cellular Growth and Proliferation	colony formation of brain cancer cell lines	2.52E-02			miR-218-5p (and other miRNAs w/seed UGUGCUU)	1
Cardiovascular System Development and Function	fractional shortening of left ventricle	2.52E-02			miR-590-3p (miRNAs w/seed AAUUUUA)	1
Cancer	development of tumor	2.60E-02			miR-125b-5p (and other miRNAs w/seed CCCUGAG),miR-17-5p (and other miRNAs w/seed AAAGUGC),miR-34a-5p (and other miRNAs w/seed GGCAGUG)	3
Hereditary Disorder, Skeletal and Muscular Disorders	LMNA-related congenital muscular dystrophy	2.67E-02			miR-100-5p (and other miRNAs w/seed ACCCGUA)	1
Cancer, Cell Death and Survival, Tumor Morphology	apoptosis of lung cancer cells	2.67E-02			miR-17-5p (and other miRNAs w/seed AAAGUGC)	1
Cell Cycle	arrest in cell cycle progression of leukemia cell lines	2.67E-02			miR-16-5p (and other miRNAs w/seed AGCAGCA)	1
Cell Cycle, Cellular Movement	cytokinesis of ventricular myocytes	2.67E-02			miR-590-3p (miRNAs w/seed AAUUUUA)	1
Cellular Development, Cellular Growth and Proliferation	expansion of tumor cell lines	2.67E-02			miR-29b-3p (and other miRNAs w/seed AGCACCA)	1
Cell Cycle	arrest in cell cycle progression of prostate cancer cell lines	2.83E-02			miR-34a-5p (and other miRNAs w/seed GGCAGUG)	1
Cellular Development, Cellular Growth and Proliferation	arrest in growth of breast cancer cell lines	2.83E-02			miR-17-5p (and other miRNAs w/seed AAAGUGC)	1
Cell Cycle	arrest in G1 phase of tumor cell lines	2.89E-02			miR-16-5p (and other miRNAs w/seed AGCAGCA),miR-34a-5p (and other miRNAs w/seed GGCAGUG)	2
Hereditary Disorder, Skeletal and Muscular Disorders	Muscular Dystrophy	2.92E-02			miR-100-5p (and other miRNAs w/seed ACCCGUA),miR-378a-5p (miRNAs w/seed UCCUGAC)	2
Endocrine System Disorders, Metabolic Disease, Organismal Injury and Abnormalities, Reproductive System Disease	pituitary ACTH hypersecretion	2.98E-02			miR-16-5p (and other miRNAs w/seed AGCAGCA)	1
Hair and Skin Development and Function	anagen	3.14E-02			miR-31-5p (and other miRNAs w/seed GGCAAGA)	1
Cellular Movement, Hematological System Development and Function, Immune Cell Trafficking, Inflammatory Response	transendothelial migration of monocytes	3.14E-02			miR-125b-5p (and other miRNAs w/seed CCCUGAG)	1
Neurological Disease, Skeletal and Muscular Disorders	neuromuscular disease	3.23E-02			miR-125b-5p (and other miRNAs w/seed CCCUGAG),miR-151-3p (and other miRNAs w/seed UAGACUG),miR-17-5p (and other miRNAs w/seed AAAGUGC),miR-34a-5p (and other miRNAs w/seed GGCAGUG),miR-708-5p (and other miRNAs w/seed AGGAGCU)	5
Cancer, Organismal Injury and Abnormalities, Renal and Urological Disease	urological cancer	3.28E-02			miR-125b-5p (and other miRNAs w/seed CCCUGAG),miR-138-5p (miRNAs w/seed GCUGGUG),miR-139-5p (miRNAs w/seed CUACAGU),miR-16-5p (and other miRNAs w/seed AGCAGCA),miR-592 (and other miRNAs w/seed UGUGUCA),miR-9-5p (and other miRNAs w/seed CUUUGGU)	6
Cellular Development, Connective Tissue Development and Function	differentiation of fibroblast cell lines	3.32E-02			miR-30c-5p (and other miRNAs w/seed GUAAACA),miR-34a-5p (and other miRNAs w/seed GGCAGUG)	2
Cell Death and Survival	apoptosis of tumor cell lines	3.43E-02		0.275	miR-138-5p (miRNAs w/seed GCUGGUG),miR-16-5p (and other miRNAs w/seed AGCAGCA),miR-17-5p (and other miRNAs w/seed AAAGUGC),miR-29b-3p (and other miRNAs w/seed AGCACCA),miR-34a-5p (and other miRNAs w/seed GGCAGUG),miR-9-3p (and other miRNAs w/seed UAAAGCU)	6
Cellular Development, Cellular Growth and Proliferation, Reproductive System Development and Function	proliferation of prostate cell lines	3.45E-02			miR-17-5p (and other miRNAs w/seed AAAGUGC)	1
Cancer, Organismal Injury and Abnormalities, Reproductive System Disease	carcinoma in breast	3.46E-02			miR-16-5p (and other miRNAs w/seed AGCAGCA),miR-17-5p (and other miRNAs w/seed AAAGUGC),miR-29b-3p (and other miRNAs w/seed AGCACCA),miR-30c-5p (and other miRNAs w/seed GUAAACA),miR-324-5p (miRNAs w/seed GCAUCCC)	5
Cell Death and Survival	cell death of tumor cell lines	3.54E-02		0.375	miR-132-3p (and other miRNAs w/seed AACAGUC),miR-138-5p (miRNAs w/seed GCUGGUG),miR-16-5p (and other miRNAs w/seed AGCAGCA),miR-17-5p (and other miRNAs w/seed AAAGUGC),miR-29b-3p (and other miRNAs w/seed AGCACCA),miR-34a-5p (and other miRNAs w/seed GGCAGUG),miR-9-3p (and other miRNAs w/seed UAAAGCU)	7
Behavior	invasive behavior	3.60E-02			miR-31-5p (and other miRNAs w/seed GGCAAGA)	1
Cellular Development, Cellular Growth and Proliferation	proliferation of lymphoma cell lines	3.63E-02			miR-16-5p (and other miRNAs w/seed AGCAGCA),miR-17-5p (and other miRNAs w/seed AAAGUGC)	2
Cell Death and Survival	apoptosis of lymphoma cell lines	3.70E-02			miR-16-5p (and other miRNAs w/seed AGCAGCA),miR-9-3p (and other miRNAs w/seed UAAAGCU)	2
Cell Cycle	G1 phase	3.72E-02			miR-16-5p (and other miRNAs w/seed AGCAGCA),miR-17-5p (and other miRNAs w/seed AAAGUGC),miR-34a-5p (and other miRNAs w/seed GGCAGUG)	3
Cancer, Respiratory Disease	broncho-alveolar lung cancer	3.75E-02			miR-34a-5p (and other miRNAs w/seed GGCAGUG)	1
Cellular Development, Hematological System Development and Function, Hematopoiesis	differentiation of myeloid dendritic cells	3.75E-02			miR-34a-5p (and other miRNAs w/seed GGCAGUG)	1
Cancer	tumor burden	3.75E-02			miR-34a-5p (and other miRNAs w/seed GGCAGUG)	1
Cancer, Endocrine System Disorders	adrenal cortex tumor	3.91E-02			miR-100-5p (and other miRNAs w/seed ACCCGUA)	1
Cellular Assembly and Organization	missegregation of chromosomes	3.91E-02			miR-708-5p (and other miRNAs w/seed AGGAGCU)	1
Cell Cycle	interphase	3.97E-02			miR-132-3p (and other miRNAs w/seed AACAGUC),miR-16-5p (and other miRNAs w/seed AGCAGCA),miR-17-5p (and other miRNAs w/seed AAAGUGC),miR-34a-5p (and other miRNAs w/seed GGCAGUG)	4
Cardiovascular Disease, Cardiovascular System Development and Function, Organ Morphology	dilation of heart	4.06E-02			miR-16-5p (and other miRNAs w/seed AGCAGCA)	1
Cancer	metastasis of carcinoma cell lines	4.06E-02			miR-17-5p (and other miRNAs w/seed AAAGUGC)	1
DNA Replication, Recombination, and Repair	DNA damage	4.28E-02			miR-16-5p (and other miRNAs w/seed AGCAGCA),miR-17-5p (and other miRNAs w/seed AAAGUGC)	2
Cell Death and Survival	apoptosis of heart cells	4.32E-02			miR-16-5p (and other miRNAs w/seed AGCAGCA),miR-378a-3p (and other miRNAs w/seed CUGGACU)	2
Cellular Development, Hematological System Development and Function, Hematopoiesis	differentiation of leukocytes	4.50E-02			miR-125b-5p (and other miRNAs w/seed CCCUGAG),miR-16-5p (and other miRNAs w/seed AGCAGCA),miR-17-5p (and other miRNAs w/seed AAAGUGC),miR-34a-5p (and other miRNAs w/seed GGCAGUG)	4
Cell Cycle	arrest in G1 phase of lung cancer cell lines	4.52E-02			miR-34a-5p (and other miRNAs w/seed GGCAGUG)	1
Cancer, Cell Death and Survival, Tumor Morphology	apoptosis of mammary tumor cells	4.82E-02			miR-125b-5p (and other miRNAs w/seed CCCUGAG)	1
DNA Replication, Recombination, and Repair	chromosomal instability	4.82E-02			miR-708-5p (and other miRNAs w/seed AGGAGCU)	1
Cellular Development, Cellular Growth and Proliferation, Hematological System Development and Function	proliferation of CD4+ T-lymphocytes	4.82E-02			miR-132-3p (and other miRNAs w/seed AACAGUC)	1
Cancer	benign neoplasia	4.95E-02			miR-132-3p (and other miRNAs w/seed AACAGUC),miR-16-5p (and other miRNAs w/seed AGCAGCA),miR-29b-3p (and other miRNAs w/seed AGCACCA),miR-30c-5p (and other miRNAs w/seed GUAAACA)	4
Organismal Survival	survival of organism	4.97E-02			miR-100-5p (and other miRNAs w/seed ACCCGUA),miR-16-5p (and other miRNAs w/seed AGCAGCA),miR-17-5p (and other miRNAs w/seed AAAGUGC),miR-31-5p (and other miRNAs w/seed GGCAAGA)	4
Tox Functions
Categories	Diseases or Functions Annotation	p-Value	Molecules	# Molecules
Renal Inflammation, Renal Nephritis	class II lupus nephritis	5.28E-12	miR-100-5p (and other miRNAs w/seed ACCCGUA),miR-130a-3p (and other miRNAs w/seed AGUGCAA),miR-16-5p (and other miRNAs w/seed AGCAGCA),miR-296-5p (miRNAs w/seed GGGCCCC),miR-30c-5p (and other miRNAs w/seed GUAAACA),miR-324-5p (miRNAs w/seed GCAUCCC),miR-657 (miRNAs w/seed GCAGGUU)	7
Liver Steatosis	nonalcoholic fatty liver disease	1.26E-06	miR-194-5p (miRNAs w/seed GUAACAG),miR-29b-3p (and other miRNAs w/seed AGCACCA),miR-31-5p (and other miRNAs w/seed GGCAAGA),miR-34a-5p (and other miRNAs w/seed GGCAGUG)	4
Liver Damage, Liver Inflammation/Hepatitis	chronic hepatitis B	1.94E-05	miR-100-5p (and other miRNAs w/seed ACCCGUA),miR-130a-3p (and other miRNAs w/seed AGUGCAA),miR-16-5p (and other miRNAs w/seed AGCAGCA)	3
Hepatocellular Carcinoma, Liver Hyperplasia/Hyperproliferation	hepatocellular carcinoma	7.22E-05	miR-100-5p (and other miRNAs w/seed ACCCGUA),miR-130a-3p (and other miRNAs w/seed AGUGCAA),miR-16-5p (and other miRNAs w/seed AGCAGCA),miR-17-5p (and other miRNAs w/seed AAAGUGC),miR-29b-3p (and other miRNAs w/seed AGCACCA),miR-30c-5p (and other miRNAs w/seed GUAAACA),miR-34a-5p (and other miRNAs w/seed GGCAGUG)	7
Cardiac Fibrosis	fibrosis of heart	2.36E-04	miR-125b-5p (and other miRNAs w/seed CCCUGAG),miR-16-5p (and other miRNAs w/seed AGCAGCA),miR-29b-3p (and other miRNAs w/seed AGCACCA),miR-30c-5p (and other miRNAs w/seed GUAAACA)	4
Liver Cirrhosis	cirrhosis of liver	1.60E-03	miR-100-5p (and other miRNAs w/seed ACCCGUA),miR-130a-3p (and other miRNAs w/seed AGUGCAA),miR-16-5p (and other miRNAs w/seed AGCAGCA)	3
Cardiac Proliferation	proliferation of cardiomyocytes	7.54E-03	miR-16-5p (and other miRNAs w/seed AGCAGCA),miR-590-3p (miRNAs w/seed AAUUUUA)	2
Cardiac Regeneration	regeneration of heart	1.27E-02	miR-590-3p (miRNAs w/seed AAUUUUA)	1
Congenital Heart Anomaly	DiGeorge syndrome	1.58E-02	miR-130a-3p (and other miRNAs w/seed AGUGCAA)	1
Cardiac Proliferation	proliferation of ventricular myocytes	1.58E-02	miR-590-3p (miRNAs w/seed AAUUUUA)	1
Cardiac Dilation	dilation of heart	4.06E-02	miR-16-5p (and other miRNAs w/seed AGCAGCA)	1
Cardiac Necrosis/Cell Death	apoptosis of heart cells	4.32E-02	miR-16-5p (and other miRNAs w/seed AGCAGCA),miR-378a-3p (and other miRNAs w/seed CUGGACU)	2
Regulator Effects
Networks
ID	Molecules in Network	Score	Focus Molecules	Top Diseases and Functions
1	ACP2,DDIT3,FSH,Hdac,MAD2L1,mir-9,mir-17,mir-28,mir-30,mir-132,mir-139,mir-140,mir-194,mir-296,mir-515,mir-582,mir-625,mir-708,miR-100-5p (and other miRNAs w/seed ACCCGUA),miR-132-3p (and other miRNAs w/seed AACAGUC),miR-139-5p (miRNAs w/seed CUACAGU),miR-140-5p (and other miRNAs w/seed AGUGGUU),miR-17-5p (and other miRNAs w/seed AAAGUGC),miR-194-5p (miRNAs w/seed GUAACAG),miR-20a-3p (miRNAs w/see…	28	13	Cancer, Organismal Injury and Abnormalities, Reproductive System Disease
2	BAMBI,DDX20,EPHB6,LAMB3,mir-17,mir-24,mir-29,mir-30,mir-31,mir-32,mir-34,mir-138,mir-181,mir-218,mir-378,miR-138-5p (miRNAs w/seed GCUGGUG),miR-151-3p (and other miRNAs w/seed UAGACUG),miR-17-5p (and other miRNAs w/seed AAAGUGC),miR-181a-2-3p (and other miRNAs w/seed CCACUGA),miR-218-5p (and other miRNAs w/seed UGUGCUU),miR-24-1-5p (and other miRNAs w/seed GCCUACU),miR-29b-1-5p (miRNAs w/seed CUG…	28	13	Connective Tissue Disorders, Inflammatory Disease, Inflammatory Response
3	ANAPC16,C1orf56,Cg,EPHB6,GALNT7,Gulo,IGF2R,Insulin,LYPLA2,MAFA,Mir721,mir-15,mir-30,mir-103,mir-296,mir-324,miR-103-1-5p (and other miRNAs w/seed GCUUCUU),miR-125b-5p (and other miRNAs w/seed CCCUGAG),miR-130a-3p (and other miRNAs w/seed AGUGCAA),miR-15a-3p (miRNAs w/seed AGGCCAU),miR-16-5p (and other miRNAs w/seed AGCAGCA),miR-296-5p (miRNAs w/seed GGGCCCC),miR-29b-3p (and other miRNAs w/seed AG…	25	12	Cancer, Organismal Injury and Abnormalities, Reproductive System Disease
4	mir-147,miR-147 (and other miRNAs w/seed UGUGCGG)	2	1	Neurological Disease, Psychological Disorders, Skeletal and Muscular Disorders
5	mir-935,miR-935 (miRNAs w/seed CAGUUAC)	2	1
6	mir-887,miR-887-3p (miRNAs w/seed UGAACGG)	2	1	Organismal Injury and Abnormalities, Reproductive System Disease
7	mir-1307,miR-1307-5p (miRNAs w/seed CGACCGG)	2	1
8	mir-3192,miR-3192-3p (miRNAs w/seed UCUGAUC)	2	1
9	MIR7974,miR-7974 (miRNAs w/seed GGCUGUG)	2	1
10	mir-592,mir-599,miR-592 (and other miRNAs w/seed UGUGUCA)	2	1	Organismal Injury and Abnormalities, Reproductive System Disease, Cancer
11	Mir7682,mir-134,miR-134-3p (and other miRNAs w/seed CUGUGGG)	2	1	Cell Morphology, Cellular Assembly and Organization, Cellular Development
12	MIR6808,MIR6893,mir-940,miR-6808-5p (and other miRNAs w/seed AGGCAGG)	2	1
13	MIR3196,MIR6816,mir-3180,miR-3180-3p (and other miRNAs w/seed GGGGCGG)	2	1
Tox Lists
Ingenuity Toxicity Lists	-log(p-value)	Ratio	Molecules
Renal Ischemia-Reperfusion Injury MicroRNA Biomarker Panel (Mouse)	4.17E00	2.5E-01	miR-194-5p (miRNAs w/seed GUAACAG),miR-17-5p (and other miRNAs w/seed AAAGUGC)
Decreases Transmembrane Potential of Mitochondria and Mitochondrial Membrane	7.68E-01	8.55E-03	miR-16-5p (and other miRNAs w/seed AGCAGCA)
Molecules
Symbol	Entrez Gene Name	miRBase (mature)	Log Ratio	Networks	Location	Type(s)	Biomarker Application(s)	Drug(s)	Entrez Gene ID for Human	Entrez Gene ID for Mouse	Entrez Gene ID for Rat
ACP2	acid phosphatase 2, lysosomal	--		1	Cytoplasm	phosphatase			53	11432	24162
ANAPC16	anaphase promoting complex subunit 16	--		3	Nucleus	other			119504	52717	100360936
BAMBI	BMP and activin membrane-bound inhibitor	--		2	Plasma Membrane	other			25805	68010	83837
C1orf56	chromosome 1 open reading frame 56	--		3	Other	other			54964	229588	295265
Cg	--	--		3	Other	complex	diagnosis,prognosis,unspecified application
DDIT3	DNA-damage-inducible transcript 3	--		1	Nucleus	transcription regulator			1649	13198	29467
DDX20	DEAD (Asp-Glu-Ala-Asp) box polypeptide 20	--		2	Nucleus	transcription regulator			11218	53975	84473
EPHB6	EPH receptor B6	--		2,3	Plasma Membrane	kinase			2051	13848	312275
FSH	--	--		1	Plasma Membrane	complex
GALNT7	polypeptide N-acetylgalactosaminyltransferase 7	--		3	Cytoplasm	enzyme			51809	108150	29750
Gulo	gulonolactone (L-) oxidase	--		3	Cytoplasm	enzyme				268756	60671
Hdac	--	--		1	Nucleus	group		belinostat, belinostat/bortezomib, vorinostat
IGF2R	insulin-like growth factor 2 receptor	--		3	Plasma Membrane	transmembrane receptor			3482	16004	25151
Insulin	--	--		3	Extracellular Space	group
LAMB3	laminin, beta 3	--		2	Extracellular Space	transporter			3914	16780	305078
LYPLA2	lysophospholipase II	--		3	Cytoplasm	enzyme			11313	26394	83510
MAD2L1	MAD2 mitotic arrest deficient-like 1 (yeast)	--		1	Nucleus	other			4085	56150	297176
MAFA	v-maf avian musculoaponeurotic fibrosarcoma oncogene homolog A	--		3	Nucleus	transcription regulator			389692	378435	366949
Mir721	microRNA 721	--		3	Cytoplasm	microRNA				723975
MIR3196	microRNA 3196	--		13	Cytoplasm	microRNA			100423014
MIR6808	microRNA 6808	--		12	Other	microRNA			102466740
MIR6816	microRNA 6816	--		13	Other	microRNA			102465490
MIR6893	microRNA 6893	--		12	Other	microRNA			102466271
Mir7682	microRNA mir-7682	--		11	Other	microRNA				102466847
MIR7974	microRNA 7974	--		9	Other	microRNA			102465856
mir-9	microRNA 9-1	--		1	Cytoplasm	microRNA			407047|407051|407046	723968|387133|723967	100314149|100313995|100313994|100526636|100526617|100526581
mir-15	microRNA 15a	--		3	Cytoplasm	microRNA	unspecified application		406950|406948|406951|406971|406949	387190|723949|387134|387174|387175	100313997|100314150|100314281
mir-17	microRNA 17	--		1,2	Cytoplasm	microRNA	prognosis,unspecified application		574033|406953|574032|407050|406952|406899|406982|406900	723925|100124431|387139|723905|723829|723885|387135|723923	100314222|100314154|100314235|100313998|100314101|100314227|100314201
mir-24	microRNA 24-1	--		2	Other	microRNA	unspecified application		407012|407013	723960|387142	100314003|100314278
mir-28	microRNA 28	--		1	Cytoplasm	microRNA			100616247|442893|407020	100628567|723830|387169	100526641|100314152|100314223
mir-29	microRNA 29a	--		2	Cytoplasm	microRNA	unspecified application		407024|407026|407021|407025	387222|387223|387224|723963	100314187|100314230|100314008|100314007
mir-30	microRNA 30a	--		1,2,3	Cytoplasm	microRNA	unspecified application		407029|407030|407033|407034|407031|407032	387226|387228|387227|723836|387225|723964	100314153|100314011|100314010|100314009|100314012|100314231
mir-31	microRNA 31	--		2	Cytoplasm	microRNA	unspecified application		407035	723895	100314232|100526571
mir-32	microRNA 32	--		2	Cytoplasm	microRNA			407036	723837	100314013
mir-34	microRNA 34a	--		2	Cytoplasm	microRNA	diagnosis,unspecified application		407041|407040|407042	723932|723848|723849	100314015|100314188|100314014
mir-103	microRNA 107	--		3	Cytoplasm	microRNA			406901|100302238|100302282|406896|406895	723824|723826|723825	100314021|100314022|100314020
mir-132	microRNA 132	--		1	Cytoplasm	microRNA			406921|406994	387150|387208	100314247|100314029
mir-134	microRNA 134	--		11	Cytoplasm	microRNA	unspecified application		406924	387152	100314191
mir-138	microRNA 138-2	--		2	Cytoplasm	microRNA	unspecified application		406929|406930	387156|723956	100314032|100314033
mir-139	microRNA 139	--		1	Cytoplasm	microRNA			406931	387157	100314240
mir-140	microRNA 140	--		1	Cytoplasm	microRNA	unspecified application		406932	387158	100314276
mir-147	microRNA 147a	--		4	Cytoplasm	microRNA			100126311|406939	387165	100314100
mir-181	microRNA 181a-1	--		2	Cytoplasm	microRNA	unspecified application		574457|406955|406956|406954|406957|406995	100049549|723903|387176|735252|723890|723819	100314159|100314292|100314195|100314262|100314242|100314040
mir-194	microRNA 194-1	--		1	Cytoplasm	microRNA			406970|406969	723957|387189	100314047|100314046
mir-218	microRNA 218-2	--		2	Cytoplasm	microRNA			407001|407000	723822|723924	100314248|100314057
mir-296	microRNA 296	--		1,3	Cytoplasm	microRNA	unspecified application		407022	723906	100314282
mir-324	microRNA 324	--		3	Cytoplasm	microRNA	unspecified application		442898	723896	100314181
mir-378	microRNA 378a	--		2	Cytoplasm	microRNA	unspecified application		100616201|100616169|100422933|494327|100616498	723889|100628571	100526621|100314258
mir-515	microRNA 520c	--		1	Cytoplasm	microRNA	diagnosis,unspecified application		574494|574476|574469|574489|574482|574480|574477|574498|100302265|574465|574472|574485|574478|574467|574468|574473|574461|574462|574500|574488|574495|574490|574492|574491|574481|574479|574470|574474|574463|574487|574497|574471|574493|574486|574483|574464|574496|574484|574475|574499|100302205|574466
mir-582	microRNA 582	--		1	Cytoplasm	microRNA			693167	100124489	100314209
mir-592	microRNA 592	--		10	Cytoplasm	microRNA			693177	735266	100314270
mir-599	microRNA 599	--		10	Cytoplasm	microRNA			693184	100316736
mir-625	microRNA 625	--		1	Cytoplasm	microRNA			693210
mir-708	microRNA 708	--		1	Cytoplasm	microRNA			100126333	735284	100314266
mir-887	microRNA 887	--		6	Cytoplasm	microRNA			100126347
mir-935	microRNA 935	--		5	Cytoplasm	microRNA			100126325		100314272
mir-940	microRNA 940	--		12	Cytoplasm	microRNA			100126328
mir-1307	microRNA 1307	--		7	Cytoplasm	microRNA			100302174
mir-3180	microRNA 3180-3	--		13	Cytoplasm	microRNA			100500852|100500916|100422836|100422956|100422870
mir-3192	microRNA 3192	--		8	Cytoplasm	microRNA			100422875
miR-100-5p (and other miRNAs w/seed ACCCGUA)	--	hsa-miR-99a-5p	-2.361	1	Cytoplasm	mature microRNA	unspecified application
miR-103-1-5p (and other miRNAs w/seed GCUUCUU)	--	hsa-miR-103a-2-5p	3.810	3	Cytoplasm	mature microRNA
miR-125b-5p (and other miRNAs w/seed CCCUGAG)	--	hsa-miR-125b-5p	-1.215	3	Cytoplasm	mature microRNA
miR-1307-5p (miRNAs w/seed CGACCGG)	--	hsa-miR-1307-5p	-1.502	7	Other	mature microRNA
miR-130a-3p (and other miRNAs w/seed AGUGCAA)	--	hsa-miR-130a-3p	-1.042	3	Cytoplasm	mature microRNA	unspecified application
miR-132-3p (and other miRNAs w/seed AACAGUC)	--	hsa-miR-132-3p	1.517	1	Cytoplasm	mature microRNA
miR-134-3p (and other miRNAs w/seed CUGUGGG)	--	hsa-miR-134-3p	-8.911	11	Cytoplasm	mature microRNA
miR-138-5p (miRNAs w/seed GCUGGUG)	--	hsa-miR-138-5p	-1.899	2	Cytoplasm	mature microRNA	unspecified application
miR-139-5p (miRNAs w/seed CUACAGU)	--	hsa-miR-139-5p	4.423	1	Cytoplasm	mature microRNA
miR-140-5p (and other miRNAs w/seed AGUGGUU)	--	hsa-miR-140-5p	2.421	1	Cytoplasm	mature microRNA
miR-147 (and other miRNAs w/seed UGUGCGG)	--	hsa-miR-147b	1.658	4	Cytoplasm	mature microRNA
miR-151-3p (and other miRNAs w/seed UAGACUG)	--	hsa-miR-151a-3p	-1.420	2	Cytoplasm	mature microRNA
miR-15a-3p (miRNAs w/seed AGGCCAU)	--	hsa-miR-15a-3p	1.641	3	Cytoplasm	mature microRNA
miR-16-5p (and other miRNAs w/seed AGCAGCA)	--	hsa-miR-16-5p	1.272	3	Cytoplasm	mature microRNA	unspecified application
miR-17-5p (and other miRNAs w/seed AAAGUGC)	--	hsa-miR-20a-5p	1.458	1,2	Cytoplasm	mature microRNA
miR-181a-2-3p (and other miRNAs w/seed CCACUGA)	--	hsa-miR-181a-2-3p	2.278	2	Cytoplasm	mature microRNA
miR-194-5p (miRNAs w/seed GUAACAG)	--	hsa-miR-194-5p	-2.153	1	Cytoplasm	mature microRNA
miR-20a-3p (miRNAs w/seed CUGCAUU)	--	hsa-miR-20a-3p	2.154	1	Cytoplasm	mature microRNA
miR-218-5p (and other miRNAs w/seed UGUGCUU)	--	hsa-miR-218-5p	-1.491	2	Cytoplasm	mature microRNA
miR-24-1-5p (and other miRNAs w/seed GCCUACU)	--	hsa-miR-24-2-5p	-1.241	2	Cytoplasm	mature microRNA
miR-296-5p (miRNAs w/seed GGGCCCC)	--	hsa-miR-296-5p	-1.404	1,3	Cytoplasm	mature microRNA	unspecified application
miR-29b-1-5p (miRNAs w/seed CUGGUUU)	--	hsa-miR-29b-1-5p	1.983	2	Cytoplasm	mature microRNA
miR-29b-3p (and other miRNAs w/seed AGCACCA)	--	hsa-miR-29b-3p	1.159	2,3	Cytoplasm	mature microRNA	unspecified application
miR-30c-5p (and other miRNAs w/seed GUAAACA)	--	hsa-miR-30d-5p	-1.993	3	Cytoplasm	mature microRNA	unspecified application
miR-31-5p (and other miRNAs w/seed GGCAAGA)	--	hsa-miR-31-5p	-0.904	2	Cytoplasm	mature microRNA
miR-3180-3p (and other miRNAs w/seed GGGGCGG)	--	hsa-miR-3180-3p	-2.131	13	Cytoplasm	mature microRNA
miR-3192-3p (miRNAs w/seed UCUGAUC)	--	hsa-miR-3192-3p	-10.735	8	Cytoplasm	mature microRNA
miR-32-3p (miRNAs w/seed AAUUUAG)	--	hsa-miR-32-3p	2.393	2	Cytoplasm	mature microRNA
miR-324-5p (miRNAs w/seed GCAUCCC)	--	hsa-miR-324-5p	1.447	3	Cytoplasm	mature microRNA	unspecified application
miR-34a-5p (and other miRNAs w/seed GGCAGUG)	--	hsa-miR-34c-5p	1.718	3	Cytoplasm	mature microRNA	unspecified application
miR-378a-3p (and other miRNAs w/seed CUGGACU)	--	hsa-miR-378a-3p	-1.827	2	Cytoplasm	mature microRNA
miR-378a-5p (miRNAs w/seed UCCUGAC)	--	hsa-miR-378a-5p	-1.783	2	Cytoplasm	mature microRNA	unspecified application
miR-582-5p (miRNAs w/seed UACAGUU)	--	hsa-miR-582-5p	10.725	1	Cytoplasm	mature microRNA
miR-590-3p (miRNAs w/seed AAUUUUA)	--	hsa-miR-590-3p	1.129	2	Cytoplasm	mature microRNA
miR-592 (and other miRNAs w/seed UGUGUCA)	--	hsa-miR-592	9.388	10	Cytoplasm	mature microRNA
miR-625-3p (miRNAs w/seed ACUAUAG)	--	hsa-miR-625-3p	-2.064	1	Cytoplasm	mature microRNA
miR-625-5p (and other miRNAs w/seed GGGGGAA)	--	hsa-miR-625-5p	-1.334	1	Cytoplasm	mature microRNA
miR-657 (miRNAs w/seed GCAGGUU)	--	hsa-miR-657	-2.378	3	Cytoplasm	mature microRNA	unspecified application
miR-6808-5p (and other miRNAs w/seed AGGCAGG)	--	hsa-miR-940	-1.867	12	Cytoplasm	mature microRNA
miR-708-5p (and other miRNAs w/seed AGGAGCU)	--	hsa-miR-708-5p	-5.847	1	Cytoplasm	mature microRNA
miR-7974 (miRNAs w/seed GGCUGUG)	--	hsa-miR-7974	-2.177	9	Cytoplasm	mature microRNA
miR-887-3p (miRNAs w/seed UGAACGG)	--	hsa-miR-887-3p	9.650	6	Cytoplasm	mature microRNA
miR-9-3p (and other miRNAs w/seed UAAAGCU)	--	hsa-miR-9-3p	-1.428	1	Cytoplasm	mature microRNA
miR-9-5p (and other miRNAs w/seed CUUUGGU)	--	hsa-miR-9-5p	-1.560	3	Cytoplasm	mature microRNA
miR-935 (miRNAs w/seed CAGUUAC)	--	hsa-miR-935	-2.067	5	Cytoplasm	mature microRNA
NAPG	N-ethylmaleimide-sensitive factor attachment protein, gamma	--		3	Cytoplasm	transporter			8774	108123
NPR3	natriuretic peptide receptor 3	--		3	Plasma Membrane	G-protein coupled receptor		nesiritide	4883	18162	25339
NTRK3	neurotrophic tyrosine kinase, receptor, type 3	--		1	Plasma Membrane	kinase			4916	18213	29613
RGS5	regulator of G-protein signaling 5	--		1	Plasma Membrane	other			8490	19737	54294
RHOC	ras homolog family member C	--		2	Plasma Membrane	enzyme	diagnosis,prognosis		389	11853	295342
RPS15	ribosomal protein S15	--		2	Cytoplasm	other			6209	20054	29285
SGCA	sarcoglycan, alpha (50kDa dystrophin-associated glycoprotein)	--		2	Plasma Membrane	other			6442	20391	303468
SLC38A1	solute carrier family 38, member 1	--		3	Plasma Membrane	transporter			81539	105727	170567
SLC38A2	solute carrier family 38, member 2	--		3	Plasma Membrane	transporter			54407	67760	29642
SLC7A1	solute carrier family 7 (cationic amino acid transporter, y+ system), member 1	--		3	Plasma Membrane	transporter			6541	11987	25648
SSB	Sjogren syndrome antigen B (autoantigen La)	--		1	Nucleus	enzyme			6741	20823	81783
SUFU	suppressor of fused homolog (Drosophila)	--		2	Nucleus	transcription regulator			51684	24069	361769
SYTL4	synaptotagmin-like 4	--		3	Cytoplasm	transporter			94121	27359	140594
TGFB1	transforming growth factor, beta 1	--		2	Extracellular Space	growth factor	diagnosis,efficacy,prognosis,safety,unspecified application		7040	21803	59086
TP53	tumor protein p53	--		1	Nucleus	transcription regulator	diagnosis,disease progression,efficacy,prognosis,response to therapy,unspecified application		7157	22059	24842
TRPS1	trichorhinophalangeal syndrome I	--		3	Nucleus	transcription regulator	diagnosis,prognosis		7227	83925	299897
TUSC2	tumor suppressor candidate 2	--		2	Nucleus	other			11334	80385	501052
VCAN	versican	--		2	Extracellular Space	other			1462	13003	114122
