# Supplementary material for: Genome-Wide Small RNA Sequencing Identifies MicroRNAs Deregulated in Non-Small Cell Lung Carcinoma Harboring Gain-of-Function Mutant p53
Source: Genes (Basel). 2019 Oct 28;10(11):852. doi: 10.3390/genes10110852 (PMC6895929; doi:10.3390/genes10110852)
Supplement: Supplementary file 1 [file genes-10-00852-s001.zip › genes-591077-SI/genes-591077-supplementary (1)/Supplementary information/Supplemental Table S3.xlsx]

## Sheet: N0
Normalized read counts of seven mutant p53R273H-regulated miRNAs in lymph node positive and lymph node negative TCGA LUAD patients
miRNA_ID	TCGA-05-4249	TCGA-05-4389	TCGA-05-4390	TCGA-05-4403	TCGA-05-4417	TCGA-05-4422	TCGA-05-4425	TCGA-05-4433	TCGA-05-5715	TCGA-35-3615	TCGA-38-4626	TCGA-38-4631	TCGA-44-2655	TCGA-44-2661	TCGA-44-3919	TCGA-44-4112	TCGA-44-6145	TCGA-44-6146	TCGA-44-6776	TCGA-44-7659	TCGA-44-7671	TCGA-44-7672	TCGA-49-4486	TCGA-49-4488	TCGA-49-4501	TCGA-50-5935	TCGA-50-5942	TCGA-50-6597	TCGA-50-7109	TCGA-53-7813	TCGA-55-6543	TCGA-55-6642	TCGA-55-6971	TCGA-55-6972	TCGA-55-6978	TCGA-55-6980	TCGA-55-6986	TCGA-55-7281	TCGA-55-7725	TCGA-55-7728	TCGA-55-7815	TCGA-64-5774	TCGA-64-5781	TCGA-67-3772	TCGA-67-3773	TCGA-67-3774	TCGA-67-6215	TCGA-67-6216	TCGA-69-7761
hsa-mir-132	42.5794	35.422	62.9778	48.2308	106.102	26.659	72.6981	103.337	69.8653	43.2091	157.407	104.526	42.1351	46.2857	55.2828	89.7644	130.934	66.2609	53.3796	96.4157	64.9827	86.4245	54.0048	120.951	68.3081	84.6368	86.165	112.012	162.179	67.885	56.2044	149.288	110.563	69.1963	160.095	100.306	130.54	83.3283	50.6868	48.3197	79.3254	78.8178	113.142	38.0846	46.0974	80.6827	56.7359	62.926	107.291
hsa-mir-147b	0	0.69455	0.355807	1.35227	2.00665	0.720514	2.37381	2.48732	1.05148	2.21585	0.860148	11.3237	0.745755	0.345416	7.34772	0.712416	1.16128	1.66409	0	0.918245	0	2.62777	0.473727	3.30726	0.336493	1.10947	0	1.43869	0.351417	0.445147	0.741482	1.06381	1.82669	0.462078	12.8389	4.19656	1.67002	0.972326	0.699128	1.4815	0.491179	0.81592	1.26558	1.48382	3.17913	0.530807	1.35804	3.57272	2.02436
hsa-mir-99a	129.96	85.4296	33.09	293.893	206.435	87.1822	367.743	214.136	169.756	167.297	487.704	59.9781	815.11	165.109	348.142	204.107	207.578	223.29	808.573	406.783	492.472	132.557	443.882	120.101	742.976	182.746	628.71	323.294	150.582	95.0389	240.982	102.835	535.413	526.538	283.125	636.561	828.884	362.969	257.629	244.903	92.3416	61.6835	211.436	697.394	246.383	474.541	125.543	280.631	183.542
hsa-mir-30d	35408.7	39151.8	13518.3	8939.83	5959.01	41339.5	25550.9	16920.4	5683.16	8676.72	13034.7	2718.8	14703.7	14183.8	9258.82	7250.97	8734.26	14324.3	14657.1	25475.5	6754.44	3151.58	44296.8	12114.2	13083.9	33383.8	30594.7	12925.8	11248	26162	16689.7	9665.41	9185.28	19835.9	3455.11	7463.96	14026.3	12590.6	17427.5	8052.86	2923.5	2620.73	4192.6	8115.49	24736.8	11929.9	9011.2	6760.97	5382.11
hsa-mir-625	327.676	225.729	519.122	313.726	277.671	404.929	435.595	1379.11	267.544	103.591	255.464	1500.07	296.81	555.774	637.852	171.692	405.286	727.357	620.07	92.1306	108.215	216.937	489.36	212.326	145.028	153.186	449.144	177.986	352.998	512.587	219.034	230.137	999.009	376.016	755.262	319.515	236.307	212.842	306.568	421.544	171.421	197.942	193.971	606.881	342.551	537.707	487.687	519.542	271.602
hsa-mir-218-1	1.11077	0	0	0.450755	0.501664	0	2.57163	1.1306	0.584158	0.553963	0.860148	0.248872	4.84741	0.690831	0.699782	0.712416	1.74192	2.26921	1.57578	0.306082	0.805571	1.1679	0.947453	0.850437	2.35545	1.10947	1.80924	2.05527	0.527126	0.890295	0.889779	0.354603	0.672992	3.69663	1.33971	2.71542	5.98422	0.972326	0.699128	1.36754	0.736768	1.14229	0.843717	0.494606	0.794783	1.59242	0.301787	0.921992	0
hsa-mir-218-2	27.0287	17.3637	8.18356	31.5529	38.8789	15.1308	101.876	36.4054	27.1049	62.5978	108.379	11.8214	166.676	32.1237	39.8876	19.9476	16.5482	14.6742	29.3489	42.8514	81.8997	57.519	46.8989	54.5225	65.2796	36.6126	46.3617	37.8169	33.736	40.731	27.7314	14.1841	61.2423	115.289	66.204	86.8935	178.831	61.9371	31.4608	44.1031	27.7516	10.2806	37.1236	58.8581	25.4331	54.1423	37.4216	38.2627	26.6541
hsa-mir-24-1	18.1425	29.8656	18.3241	11.7196	47.1564	33.1436	28.5847	11.9844	15.1881	69.2453	36.1262	16.7988	111.49	6.5629	86.773	47.7319	27.5803	39.6355	24.0307	16.2223	16.3799	15.1827	16.5804	52.6326	41.3886	24.0914	21.4847	21.1693	7.55547	23.1477	11.8637	12.7657	26.1505	39.6232	36.7304	46.7382	53.023	10.2094	14.3321	18.2338	9.82358	23.988	19.8274	81.1154	30.9965	65.2893	23.2376	25.1243	12.1462
hsa-mir-24-2	678.679	1184.9	1602.02	868.155	3178.54	861.014	2274.02	1938.3	1265.75	3514.89	2607.97	2383.07	4945.47	610.004	2856.51	2098.78	1946.88	1537.77	3127.53	2534.36	2709.4	2192.73	812.441	5266.94	1995.07	2565.73	2079.04	2043.35	1457.85	2885.44	1835.47	2035.42	1297.72	2728	2125.23	3483.31	2741.33	2225.07	2831.47	1397.85	1521.92	915.788	2397.76	4074.56	2218.24	4423.21	1557.22	1328.13	1947.1
[truncated: 89 more columns]

## Sheet: N+
Normalized read counts of seven mutantp53R273H-regulated miRNAs in lymph node positive and lymph node negative TCGA LUAD patients
miRNA_ID	TCGA-05-4415	TCGA-05-4418	TCGA-05-5420	TCGA-05-5429	TCGA-38-4627	TCGA-38-4628	TCGA-44-2665	TCGA-49-4494	TCGA-49-4506	TCGA-49-4507	TCGA-49-4510	TCGA-49-4512	TCGA-49-6742	TCGA-49-6744	TCGA-49-6745	TCGA-49-6761	TCGA-50-5044	TCGA-50-5051	TCGA-50-5055	TCGA-50-5072	TCGA-50-5932	TCGA-50-5936	TCGA-55-6970	TCGA-55-6981	TCGA-55-6982	TCGA-55-6983	TCGA-64-1680	TCGA-67-6217	TCGA-73-4659	TCGA-73-4675	TCGA-75-5126	TCGA-75-6203	TCGA-75-6212	TCGA-78-7148	TCGA-78-7156	TCGA-78-7158	TCGA-78-7160	TCGA-78-7166	TCGA-80-5607	TCGA-86-6562	TCGA-86-7714	TCGA-91-6849	TCGA-05-4384	TCGA-05-4395	TCGA-05-4396	TCGA-05-4398	TCGA-05-4432	TCGA-05-5423	TCGA-05-5428
hsa-mir-132	130.33	121.543	192.803	79.7001	125.613	39.7268	31.3752	77.5275	77.0225	64.1138	57.2278	78.0192	205.494	121.43	133.375	220.048	203.379	145.882	92.699	195.761	61.2966	208.98	171.571	111.309	96.5392	115.806	13.6808	99.6971	147.575	356.249	87.6375	66.2913	68.9552	65.8969	149.59	64.9881	156.023	90.389	135.574	104.999	85.3528	135.696	96.6554	161.417	119.474	93.1344	88.2353	64.5217	173.015
hsa-mir-147b	45.8045	7.67018	5.19585	0.822592	2.54621	0.446368	10.7232	6.46063	2.40695	3.82135	0.586952	1.81089	2.01267	3.38123	4.39414	8.28368	1.29706	0.818795	1.0696	14.1514	1.87643	2.56811	0.938686	1.36482	5.06889	1.53822	3.4202	0.144071	0	2.4345	2.58845	0.845552	0.380968	0.535747	0	0.36925	0	0.519477	4.29636	1.3555	3.00538	0.967182	0.113579	3.1404	0.523548	31.7504	7.92533	0.965413	3.68117
hsa-mir-99a	167.635	92.6321	184.453	183.895	454.923	282.105	542.512	369.25	116.737	213.146	834.353	308.002	280.164	355.029	268.301	467.921	243.588	291.627	580.973	295.999	126.424	78.0062	250.733	363.801	607.806	510.91	394.463	416.797	390.69	136.332	282.757	471.311	220.961	113.043	1044.76	276.199	284.688	74.8047	351.347	149.313	471.694	633.02	318.588	136.293	257.167	234.953	278.972	357.846	94.7501
hsa-mir-30d	5173.55	8185.85	7558.67	6476.82	5438.7	9694.67	4062.09	5376.23	4338.53	5138.44	21401.7	13658.3	8413.18	5604.03	6030.56	10229.6	6068.68	17660	15867.9	6471.72	18107.4	5934.89	14968.4	8047.3	5336.5	5926.45	8216.85	12228.2	5797.22	63826.2	6739.09	22058.9	8798.26	7934.41	22174.2	30686.2	11152.9	4753.74	10483.6	8188.97	9798.59	11648.1	12308.7	6167.75	12670.3	3859.43	9523.6	15409.7	9122.73
hsa-mir-625	212.495	208.275	435.895	219.084	186.722	91.9518	106.437	271.843	245.509	319.295	602.8	169.62	300.895	142.159	425.714	240.333	341.386	187.368	242.265	162.741	50.0381	292.604	174.074	927.929	530.505	387.852	338.22	156.893	383.865	523.418	495.01	383.035	519.069	165.546	692.849	258.844	234.248	135.064	677.393	253.79	304.144	439.681	171.617	104.889	120.207	464.967	271.575	196.381	178.457
hsa-mir-218-1	0	1.18003	0.742265	0.456996	0.848736	1.78547	2.38292	2.48486	1.20348	2.12297	1.76086	1.20726	2.61648	0.735051	1.03391	1.91162	1.03765	0.272932	1.96094	2.52703	1.56369	0.642026	2.50316	1.66812	1.95843	1.75797	0	2.30514	2.5591	0.811501	1.2326	5.41153	1.71436	1.07149	2.15237	0.36925	0.85492	0	5.25111	0.417076	0.601076	2.22452	1.02221	0.62808	0.628257	0.705564	3.69849	0.321804	0.160051
hsa-mir-218-2	8.97202	28.3207	35.2576	21.753	54.3191	33.4776	43.2898	66.0972	32.4939	57.3203	65.4452	62.9284	58.7701	45.7201	32.8268	80.6065	51.3635	39.1657	71.6634	53.0676	23.2208	38.8426	66.3338	73.2455	83.9822	75.0434	25.0815	68.1456	70.8018	18.6645	50.5364	198.197	43.6208	13.1258	42.8322	39.879	42.3185	30.6492	87.8368	28.5697	35.3132	45.1674	54.177	33.9163	21.0466	44.4505	95.6323	43.524	34.0908
hsa-mir-24-1	15.583	23.6005	8.72161	26.1402	32.252	48.2078	119.941	26.8364	16.8487	20.8051	27.5868	31.5397	8.85577	13.2309	16.2841	27.9309	9.59823	23.4721	17.2919	17.0153	16.6533	13.4826	22.1113	22.7471	51.7257	61.0895	53.9632	31.6956	44.3578	71.4121	10.1073	43.6305	10.6671	9.91132	9.25521	7.01576	23.0828	18.7012	32.9388	19.4983	13.3739	56.6768	15.106	8.16504	16.6488	34.5726	32.2297	30.9737	18.5659
hsa-mir-24-2	3941.08	2532.93	1254.24	1523.99	1380.89	1793.51	5268.25	1638.02	2246.89	2154.82	1467.09	4492.37	2937.3	2533.72	1633.58	2955.47	2772.33	2760.84	1836.33	2812.75	1281.99	1975.52	1590.45	1382.72	2473.5	2528.18	2878.67	2270.13	1373.38	2212.15	1263.04	4011.13	1385.58	1661.62	1541.96	1482.91	2840.47	2818.94	1840.75	1254.88	2454.79	2564.58	1928.22	996.764	2500.15	1026.6	1198.31	1812.56	1945.26
[truncated: 36 more columns]
