# Supplementary material for: Genome-Wide Small RNA Sequencing Identifies MicroRNAs Deregulated in Non-Small Cell Lung Carcinoma Harboring Gain-of-Function Mutant p53
Source: Genes (Basel). 2019 Oct 28;10(11):852. doi: 10.3390/genes10110852 (PMC6895929; doi:10.3390/genes10110852)
Supplement: Supplementary file 1 [file genes-10-00852-s001.zip › genes-591077-SI/genes-591077-supplementary (1)/Supplementary information/Supplemental Table S5.xls]

## Sheet: Sheet1
Targets of Novel miR-X predicted by miRanda
miRNA_Name	Gene	Gene symbol	Tot_Score	Tot_Energy	Max_Score	Max_Energy	Strand	Len1	Len2	Positions
>>Novel_miRNA1	hg19_refGene_NM_001003800	BICD2	317	-50.55	163	-26.42	20270	17	3791	2800 135
>>Novel_miRNA1	hg19_refGene_NM_152733	BTBD9	310	-45.1	159	-24.89	13586	17	6534	4531 5828
>>Novel_miRNA1	hg19_refGene_NM_052893	BTBD9	310	-45.1	159	-24.89	13588	17	6534	4531 5828
>>Novel_miRNA1	hg19_refGene_NM_001172418	BTBD9	310	-45.1	159	-24.89	13589	17	6534	4531 5828
>>Novel_miRNA1	hg19_refGene_NM_001099272	BTBD9	310	-45.1	159	-24.89	13591	17	6534	4531 5828
>>Novel_miRNA1	hg19_refGene_NM_032302	PSMG3	309	-43.39	155	-21.77	16413	17	364	269 17
>>Novel_miRNA1	hg19_refGene_NM_001134340	PSMG3	309	-43.39	155	-21.77	16414	17	364	269 17
>>Novel_miRNA1	hg19_refGene_NR_033833	LINC00927	307	-44.38	154	-23.13	32590	17	2915	1941 2484
>>Novel_miRNA1	hg19_refGene_NM_032932	RAB11FIP4	306	-43.95	155	-22.17	35604	17	6486	4060 4983
>>Novel_miRNA1	hg19_refGene_NM_001303542	RAB11FIP4	306	-43.95	155	-22.17	36539	17	6486	4060 4983
>>Novel_miRNA1	hg19_refGene_NM_018085	IPO9	306	-43.55	155	-23.07	1078	17	8240	7189 2725
>>Novel_miRNA1	hg19_refGene_NR_002940	LRRC37A4P	306	-40.38	153	-20.19	37075	17	7238	2541 4304
>>Novel_miRNA1	hg19_refGene_NR_002940	LRRC37A4P	306	-40.38	153	-20.19	46339	17	5068	2540 4310
>>Novel_miRNA1	hg19_refGene_NM_001287529	MFSD12	304	-47.43	153	-24.12	39096	17	511	442 147
>>Novel_miRNA1	hg19_refGene_NM_174983	MFSD12	304	-47.43	153	-24.12	39098	17	511	442 147
>>Novel_miRNA1	hg19_refGene_NR_026550	MPC2	302	-41.69	151	-21.65	935	17	2392	37 665
>>Novel_miRNA1	hg19_refGene_NM_182642	CTDSP1	301	-48.06	151	-26.28	7026	17	1516	564 153
>>Novel_miRNA1	hg19_refGene_NM_021198	CTDSP1	301	-48.06	151	-26.28	7031	17	1516	564 153
>>Novel_miRNA1	hg19_refGene_NM_001206878	CTDSP1	301	-48.06	151	-26.28	7032	17	1516	564 153
>>Novel_miRNA1	hg19_refGene_NM_012218	ILF3	171	-29.02	171	-29.02	39384	17	3107	2842
>>Novel_miRNA1	hg19_refGene_NM_017620	ILF3	171	-29.02	171	-29.02	39388	17	3107	2842
>>Novel_miRNA1	hg19_refGene_NM_032777	ADGRA2	170	-27.56	170	-27.56	18590	17	1631	75
>>Novel_miRNA1	hg19_refGene_NM_139167	SGCZ	167	-26.99	167	-26.99	17702	17	579	209
>>Novel_miRNA1	hg19_refGene_NR_015406	LINC00654	166	-28.04	166	-28.04	41845	17	3591	168
>>Novel_miRNA1	hg19_refGene_NM_004992	MECP2	166	-27.91	166	-27.91	21551	17	8554	1712
>>Novel_miRNA1	hg19_refGene_NM_001142298	SQSTM1	163	-26.8	163	-26.8	13275	17	1484	426
>>Novel_miRNA1	hg19_refGene_NM_003900	SQSTM1	163	-26.8	163	-26.8	13276	17	1484	426
>>Novel_miRNA1	hg19_refGene_NM_001142299	SQSTM1	163	-26.8	163	-26.8	13283	17	1484	426
>>Novel_miRNA1	hg19_refGene_NM_152783	D2HGDH	163	-25.4	163	-25.4	7285	17	847	413
>>Novel_miRNA1	hg19_refGene_NM_001287249	D2HGDH	163	-25.4	163	-25.4	7287	17	847	413
>>Novel_miRNA1	hg19_refGene_NM_025092	ATHL1	163	-25.3	163	-25.3	25901	17	939	399
>>Novel_miRNA1	hg19_refGene_NM_018941	CLN8	163	-24.73	163	-24.73	18278	17	6003	2058
>>Novel_miRNA1	hg19_refGene_NM_012306	FAIM2	163	-24.65	163	-24.65	29047	17	3608	2623
>>Novel_miRNA1	hg19_refGene_NM_033274	ADAM19	163	-24.31	163	-24.31	13078	17	3645	659
>>Novel_miRNA1	hg19_refGene_NM_015250	BICD2	163	-24.13	163	-24.13	20269	17	2093	1102
>>Novel_miRNA1	hg19_refGene_NM_170686	ZNF398	163	-24.07	163	-24.07	17571	17	3225	2369
>>Novel_miRNA1	hg19_refGene_NM_020781	ZNF398	163	-24.07	163	-24.07	17572	17	3225	2369
>>Novel_miRNA1	hg19_refGene_NM_018231	SLC38A7	163	-23.93	163	-23.93	34943	17	2276	2031
>>Novel_miRNA1	hg19_refGene_NM_018440	PAG1	163	-23.28	163	-23.28	18062	17	8733	3111
>>Novel_miRNA1	hg19_refGene_NR_046798	TGFA-IT1	163	-22.18	163	-22.18	6113	17	492	391
>>Novel_miRNA1	hg19_refGene_NM_002834	PTPN11	162	-25.39	162	-25.39	29799	17	4121	925
>>Novel_miRNA1	hg19_refGene_NM_002959	SORT1	162	-24.72	162	-24.72	2771	17	4477	3576
>>Novel_miRNA1	hg19_refGene_NM_001205228	SORT1	162	-24.72	162	-24.72	2776	17	4477	3576
>>Novel_miRNA1	hg19_refGene_NM_003899	ARHGEF7	162	-23.79	162	-23.79	30366	17	2621	995
>>Novel_miRNA1	hg19_refGene_NM_001113513	ARHGEF7	162	-23.79	162	-23.79	30368	17	2621	995
>>Novel_miRNA1	hg19_refGene_NM_005085	NUP214	161	-28.65	161	-28.65	19763	17	1183	1
>>Novel_miRNA1	hg19_refGene_NM_006472	TXNIP	161	-25.1	161	-25.1	2977	17	1410	135
>>Novel_miRNA1	hg19_refGene_NM_003382	VIPR2	161	-23.49	161	-23.49	16382	17	2441	2327
>>Novel_miRNA1	hg19_refGene_NM_001304522	VIPR2	161	-23.49	161	-23.49	16387	17	2441	2327
>>Novel_miRNA1	hg19_refGene_NR_130758	VIPR2	161	-23.49	161	-23.49	16388	17	4278	4164
>>Novel_miRNA1	hg19_refGene_NM_145912	NFAM1	161	-23.05	161	-23.05	43986	17	4753	633
>>Novel_miRNA1	hg19_refGene_NM_032482	DOT1L	161	-23.02	161	-23.02	38604	17	2786	2525
>>Novel_miRNA1	hg19_refGene_NM_005385	NKTR	160	-23.04	160	-23.04	8562	17	2766	1735
>>Novel_miRNA1	hg19_refGene_NM_001135187	AGFG1	160	-22.18	160	-22.18	7131	17	6727	6492
>>Novel_miRNA1	hg19_refGene_NM_001135188	AGFG1	160	-22.18	160	-22.18	7132	17	6727	6492
>>Novel_miRNA1	hg19_refGene_NM_001135189	AGFG1	160	-22.18	160	-22.18	7133	17	6727	6492
>>Novel_miRNA1	hg19_refGene_NM_004504	AGFG1	160	-22.18	160	-22.18	7134	17	6727	6492
>>Novel_miRNA1	hg19_refGene_NM_018696	ELAC1	160	-21.54	160	-21.54	38090	17	1035	677
>>Novel_miRNA1	hg19_refGene_NM_018154	ASF1B	159	-27.54	159	-27.54	39538	17	950	552
>>Novel_miRNA1	hg19_refGene_NM_003024	ITSN1	159	-27.34	159	-27.34	42686	17	1005	13
>>Novel_miRNA1	hg19_refGene_NM_002414	CD99	159	-26.41	159	-26.41	21081	17	505	24
>>Novel_miRNA1	hg19_refGene_NM_001122898	CD99	159	-26.41	159	-26.41	21082	17	505	24
>>Novel_miRNA1	hg19_refGene_NM_001277710	CD99	159	-26.41	159	-26.41	21088	17	595	114
>>Novel_miRNA1	hg19_refGene_NM_001122898	CD99	159	-26.41	159	-26.41	23207	17	505	24
>>Novel_miRNA1	hg19_refGene_NM_002414	CD99	159	-26.41	159	-26.41	23208	17	505	24
>>Novel_miRNA1	hg19_refGene_NM_001277710	CD99	159	-26.41	159	-26.41	23209	17	595	114
>>Novel_miRNA1	hg19_refGene_NM_001135254	PAX7	159	-25.91	159	-25.91	328	17	3937	557
>>Novel_miRNA1	hg19_refGene_NR_109933	HN1	159	-24.99	159	-24.99	35826	17	1646	471
>>Novel_miRNA1	hg19_refGene_NR_024372	FLJ25758	159	-24.42	159	-24.42	39233	17	1463	75
>>Novel_miRNA1	hg19_refGene_NM_015884	MBTPS2	159	-24.39	159	-24.39	21152	17	2768	1224
>>Novel_miRNA1	hg19_refGene_NM_006659	TUBGCP2	159	-23.82	159	-23.82	25180	17	1136	26
>>Novel_miRNA1	hg19_refGene_NM_001256617	TUBGCP2	159	-23.82	159	-23.82	25184	17	1136	26
>>Novel_miRNA1	hg19_refGene_NR_046330	TUBGCP2	159	-23.82	159	-23.82	25187	17	4565	3455
>>Novel_miRNA1	hg19_refGene_NM_001256618	TUBGCP2	159	-23.82	159	-23.82	25190	17	1136	26
>>Novel_miRNA1	hg19_refGene_NM_153711	FAM26E	159	-23.69	159	-23.69	15323	17	2557	403
>>Novel_miRNA1	hg19_refGene_NR_026779	LINC00341	159	-23.41	159	-23.41	32062	17	2824	480
>>Novel_miRNA1	hg19_refGene_NR_130118	TSC22D4	159	-22.92	159	-22.92	17175	17	1538	20
>>Novel_miRNA1	hg19_refGene_NR_130119	TSC22D4	159	-22.92	159	-22.92	17176	17	1535	20
>>Novel_miRNA1	hg19_refGene_NM_001164489	ADAM8	159	-22.74	159	-22.74	25179	17	819	734
>>Novel_miRNA1	hg19_refGene_NM_001164490	ADAM8	159	-22.74	159	-22.74	25181	17	740	655
>>Novel_miRNA1	hg19_refGene_NM_001109	ADAM8	159	-22.74	159	-22.74	25182	17	740	655
>>Novel_miRNA1	hg19_refGene_NM_015421	TMEM186	159	-22.63	159	-22.63	34347	17	772	563
>>Novel_miRNA1	hg19_refGene_NM_013260	SAP30BP	159	-22.38	159	-22.38	37596	17	1541	703
>>Novel_miRNA1	hg19_refGene_NM_001301855	SAP30BP	159	-22.38	159	-22.38	37600	17	1541	703
>>Novel_miRNA1	hg19_refGene_NM_001301839	SAP30BP	159	-22.38	159	-22.38	37603	17	1541	703
>>Novel_miRNA1	hg19_refGene_NM_001297590	CD3EAP	159	-22.38	159	-22.38	40413	17	1265	98
>>Novel_miRNA1	hg19_refGene_NM_012099	CD3EAP	159	-22.38	159	-22.38	40421	17	1265	98
>>Novel_miRNA1	hg19_refGene_NR_102409	SCARF1	159	-22.21	159	-22.21	35910	17	3522	179
>>Novel_miRNA1	hg19_refGene_NM_001303538	TMEM143	159	-20.62	159	-20.62	40533	17	863	16
>>Novel_miRNA1	hg19_refGene_NM_001303539	TMEM143	159	-20.62	159	-20.62	40534	17	863	16
>>Novel_miRNA1	hg19_refGene_NM_001303540	TMEM143	159	-20.62	159	-20.62	40535	17	863	16
>>Novel_miRNA1	hg19_refGene_NM_018273	TMEM143	159	-20.62	159	-20.62	40536	17	863	16
>>Novel_miRNA1	hg19_refGene_NR_130317	TMEM143	159	-20.62	159	-20.62	40537	17	2214	1367
>>Novel_miRNA1	hg19_refGene_NR_046111	LINC01123	159	-20.29	159	-20.29	6411	17	2333	565
>>Novel_miRNA1	hg19_refGene_NR_046110	LINC01123	159	-20.29	159	-20.29	6412	17	2518	565
>>Novel_miRNA1	hg19_refGene_NR_104625	LOC101929505	159	-20.01	159	-20.01	11520	17	2135	1196
>>Novel_miRNA1	hg19_refGene_NR_125364	MKLN1-AS	158	-26.08	158	-26.08	17458	17	2046	306
>>Novel_miRNA1	hg19_refGene_NM_003250	THRA	158	-25.42	158	-25.42	36749	17	485	91
>>Novel_miRNA1	hg19_refGene_NM_001190919	THRA	158	-25.42	158	-25.42	36751	17	485	91
>>Novel_miRNA1	hg19_refGene_NM_001190918	THRA	158	-25.42	158	-25.42	36752	17	485	91
>>Novel_miRNA1	hg19_refGene_NM_004641	MLLT10	158	-24.89	158	-24.89	23389	17	1694	866
>>Novel_miRNA1	hg19_refGene_NM_001195626	MLLT10	158	-24.89	158	-24.89	23392	17	1647	819
>>Novel_miRNA1	hg19_refGene_NM_153347	TMEM86A	158	-24.21	158	-24.21	26292	17	2776	2079
>>Novel_miRNA1	hg19_refGene_NM_025136	OPA3	158	-23.56	158	-23.56	40428	17	7233	4165
>>Novel_miRNA1	hg19_refGene_NM_025222	WDR82	158	-23.44	158	-23.44	7744	17	3068	2672
>>Novel_miRNA1	hg19_refGene_NM_001252339	CDH4	158	-23.3	158	-23.3	41672	17	3672	2846
>>Novel_miRNA1	hg19_refGene_NM_001252338	CDH4	158	-23.3	158	-23.3	41673	17	3672	2846
>>Novel_miRNA1	hg19_refGene_NM_001794	CDH4	158	-23.3	158	-23.3	41674	17	3672	2846
>>Novel_miRNA1	hg19_refGene_NR_110312	FRMD1	158	-22.96	158	-22.96	15603	17	3870	251
>>Novel_miRNA1	hg19_refGene_NM_025250	TTYH3	158	-22.41	158	-22.41	16441	17	3063	666
>>Novel_miRNA1	hg19_refGene_NM_022719	DGCR14	158	-22.37	158	-22.37	43444	17	3917	3441
>>Novel_miRNA1	hg19_refGene_NM_001018082	ADIG	158	-22.29	158	-22.29	42200	17	473	119
>>Novel_miRNA1	hg19_refGene_NM_001024216	FBLIM1	158	-22.23	158	-22.23	1640	17	1928	1245
>>Novel_miRNA1	hg19_refGene_NM_017556	FBLIM1	158	-22.23	158	-22.23	1642	17	1928	1245
>>Novel_miRNA1	hg19_refGene_NM_014240	LIMD1	158	-22.04	158	-22.04	8608	17	4204	2840
>>Novel_miRNA1	hg19_refGene_NM_004914	RAB36	158	-22.02	158	-22.02	43573	17	2780	506
>>Novel_miRNA1	hg19_refGene_NR_036556	ANKRD54	158	-21.69	158	-21.69	43844	17	2094	1385
>>Novel_miRNA1	hg19_refGene_NM_138797	ANKRD54	158	-21.69	158	-21.69	43845	17	1088	379
>>Novel_miRNA1	hg19_refGene_NM_001278547	MAPK8	158	-21.51	158	-21.51	23686	17	4330	4025
>>Novel_miRNA1	hg19_refGene_NM_001278548	MAPK8	158	-21.51	158	-21.51	24472	17	4464	4159
>>Novel_miRNA1	hg19_refGene_NM_002750	MAPK8	158	-21.51	158	-21.51	24473	17	4464	4159
>>Novel_miRNA1	hg19_refGene_NM_139046	MAPK8	158	-21.51	158	-21.51	24474	17	4464	4159
>>Novel_miRNA1	hg19_refGene_NM_139049	MAPK8	158	-21.51	158	-21.51	24475	17	4330	4025
>>Novel_miRNA1	hg19_refGene_NM_024551	ADIPOR2	158	-21.25	158	-21.25	27930	17	2607	1911
>>Novel_miRNA1	hg19_refGene_NM_001085400	RELL1	158	-21.21	158	-21.21	9987	17	2712	92
>>Novel_miRNA1	hg19_refGene_NR_026677	MIR600HG	158	-20.67	158	-20.67	20520	17	5984	2688
>>Novel_miRNA1	hg19_refGene_NR_024061	LOH12CR2	158	-20.35	158	-20.35	28816	17	1538	1063
>>Novel_miRNA1	hg19_refGene_NR_026893	POU6F1	157	-27.88	157	-27.88	29085	17	5157	480
>>Novel_miRNA1	hg19_refGene_NM_005792	MPHOSPH6	157	-26.64	157	-26.64	33986	17	569	35
>>Novel_miRNA1	hg19_refGene_NR_027439	LOC100272216	157	-24.66	157	-24.66	12426	17	2049	623
>>Novel_miRNA1	hg19_refGene_NR_110369	MIR133A1HG	157	-24.2	157	-24.2	38271	17	4234	1410
>>Novel_miRNA1	hg19_refGene_NR_047514	AIRN	157	-23.88	157	-23.88	15555	17	4374	347
>>Novel_miRNA1	hg19_refGene_NR_047511	AIRN	157	-23.88	157	-23.88	15556	17	1489	347
>>Novel_miRNA1	hg19_refGene_NM_005819	STX6	157	-23.81	157	-23.81	3920	17	3856	2052
>>Novel_miRNA1	hg19_refGene_NM_001286210	STX6	157	-23.81	157	-23.81	3921	17	3856	2052
>>Novel_miRNA1	hg19_refGene_NM_007033	RER1	157	-23.16	157	-23.16	1413	17	2322	1832
>>Novel_miRNA1	hg19_refGene_NR_045597	PDE10A	157	-22.59	157	-22.59	14081	17	8323	425
>>Novel_miRNA1	hg19_refGene_NM_003681	PDXK	157	-22.55	157	-22.55	43032	17	6244	835
>>Novel_miRNA1	hg19_refGene_NM_201429	RTN3	157	-22.28	157	-22.28	26751	17	1690	636
>>Novel_miRNA1	hg19_refGene_NM_006054	RTN3	157	-22.28	157	-22.28	26752	17	1690	636
>>Novel_miRNA1	hg19_refGene_NM_001265589	RTN3	157	-22.28	157	-22.28	26754	17	1690	636
>>Novel_miRNA1	hg19_refGene_NM_201428	RTN3	157	-22.28	157	-22.28	26755	17	1690	636
>>Novel_miRNA1	hg19_refGene_NM_201430	RTN3	157	-22.28	157	-22.28	26756	17	1616	562
>>Novel_miRNA1	hg19_refGene_NM_001265591	RTN3	157	-22.28	157	-22.28	26757	17	1500	446
>>Novel_miRNA1	hg19_refGene_NM_001265590	RTN3	157	-22.28	157	-22.28	26758	17	1690	636
>>Novel_miRNA1	hg19_refGene_NM_013276	SHPK	157	-21.55	157	-21.55	35499	17	2298	289
>>Novel_miRNA1	hg19_refGene_NM_014335	EID1	157	-21.26	157	-21.26	33018	17	1443	1344
>>Novel_miRNA1	hg19_refGene_NM_001005463	EBF3	157	-20.89	157	-20.89	24111	17	2697	2259
>>Novel_miRNA1	hg19_refGene_NM_015035	ZHX3	157	-20.57	157	-20.57	41354	17	6742	4002
>>Novel_miRNA1	hg19_refGene_NM_001669	ARSD	156	-25.94	156	-25.94	21592	17	3301	1496
>>Novel_miRNA1	hg19_refGene_NR_038240	LINC00658	156	-25.87	156	-25.87	41843	17	1617	612
>>Novel_miRNA1	hg19_refGene_NR_038239	LINC00658	156	-25.87	156	-25.87	41844	17	1639	612
>>Novel_miRNA1	hg19_refGene_NM_205767	C19orf70	156	-22.87	156	-22.87	39173	17	129	1
>>Novel_miRNA1	hg19_refGene_NM_004204	PIGQ	156	-21.87	156	-21.87	34050	17	1101	708
>>Novel_miRNA1	hg19_refGene_NM_148920	PIGQ	156	-21.87	156	-21.87	34053	17	502	109
>>Novel_miRNA1	hg19_refGene_NM_005599	NHLH2	156	-21.49	156	-21.49	2922	17	1587	151
>>Novel_miRNA1	hg19_refGene_NM_001111061	NHLH2	156	-21.49	156	-21.49	2923	17	1587	151
>>Novel_miRNA1	hg19_refGene_NM_031917	ANGPTL6	156	-21.19	156	-21.19	39348	17	252	33
>>Novel_miRNA1	hg19_refGene_NM_024753	TTC21B	156	-20.85	156	-20.85	6700	17	1393	1152
>>Novel_miRNA1	hg19_refGene_NM_020981	B3GALT1	156	-20.32	156	-20.32	5325	17	836	624
>>Novel_miRNA1	hg19_refGene_NM_014613	FAF2	155	-27.81	155	-27.81	12076	17	3124	1796
>>Novel_miRNA1	hg19_refGene_NM_000486	AQP2	155	-26.09	155	-26.09	29054	17	3273	2865
>>Novel_miRNA1	hg19_refGene_NR_104174	TUSC8	155	-26.04	155	-26.04	30544	17	1077	156
>>Novel_miRNA1	hg19_refGene_NM_015080	NRXN2	155	-25.47	155	-25.47	25624	17	1022	834
>>Novel_miRNA1	hg19_refGene_NM_138732	NRXN2	155	-25.47	155	-25.47	25625	17	1022	834
>>Novel_miRNA1	hg19_refGene_NM_138734	NRXN2	155	-25.47	155	-25.47	26819	17	1022	834
>>Novel_miRNA1	hg19_refGene_NM_001144995	CCDC85C	155	-25.29	155	-25.29	31257	17	3980	3247
>>Novel_miRNA1	hg19_refGene_NM_001134451	TMEM130	155	-25.16	155	-25.16	17077	17	1568	1201
>>Novel_miRNA1	hg19_refGene_NM_001134450	TMEM130	155	-25.16	155	-25.16	17078	17	1568	1201
>>Novel_miRNA1	hg19_refGene_NM_152913	TMEM130	155	-25.16	155	-25.16	17079	17	1568	1201
>>Novel_miRNA1	hg19_refGene_NR_024053	HCG18	155	-24.89	155	-24.89	13522	17	6606	2261
>>Novel_miRNA1	hg19_refGene_NR_024052	HCG18	155	-24.89	155	-24.89	13523	17	6820	2475
>>Novel_miRNA1	hg19_refGene_NR_102326	HCG18	155	-24.89	155	-24.89	13527	17	8477	4132
>>Novel_miRNA1	hg19_refGene_NR_102326	HCG18	155	-24.89	155	-24.89	44131	17	8477	4132
>>Novel_miRNA1	hg19_refGene_NR_024053	HCG18	155	-24.89	155	-24.89	44134	17	6606	2261
>>Novel_miRNA1	hg19_refGene_NR_024052	HCG18	155	-24.89	155	-24.89	44135	17	6612	2267
>>Novel_miRNA1	hg19_refGene_NR_102326	HCG18	155	-24.89	155	-24.89	44386	17	8477	4132
>>Novel_miRNA1	hg19_refGene_NR_024053	HCG18	155	-24.89	155	-24.89	44389	17	6606	2261
>>Novel_miRNA1	hg19_refGene_NR_024052	HCG18	155	-24.89	155	-24.89	44394	17	6820	2475
>>Novel_miRNA1	hg19_refGene_NR_102326	HCG18	155	-24.89	155	-24.89	44676	17	8477	4132
>>Novel_miRNA1	hg19_refGene_NR_024053	HCG18	155	-24.89	155	-24.89	44677	17	6606	2261
>>Novel_miRNA1	hg19_refGene_NR_024052	HCG18	155	-24.89	155	-24.89	44678	17	6820	2475
>>Novel_miRNA1	hg19_refGene_NR_024052	HCG18	155	-24.89	155	-24.89	45339	17	6820	2475
>>Novel_miRNA1	hg19_refGene_NR_024053	HCG18	155	-24.89	155	-24.89	45341	17	6606	2261
>>Novel_miRNA1	hg19_refGene_NR_102326	HCG18	155	-24.89	155	-24.89	45343	17	8477	4132
>>Novel_miRNA1	hg19_refGene_NR_024053	HCG18	155	-24.89	155	-24.89	45772	17	6605	2260
>>Novel_miRNA1	hg19_refGene_NR_024052	HCG18	155	-24.89	155	-24.89	45778	17	6819	2474
>>Novel_miRNA1	hg19_refGene_NR_102326	HCG18	155	-24.89	155	-24.89	45780	17	8477	4132
>>Novel_miRNA1	hg19_refGene_NR_024053	HCG18	155	-24.89	155	-24.89	46065	17	6606	2261
>>Novel_miRNA1	hg19_refGene_NR_024052	HCG18	155	-24.89	155	-24.89	46070	17	6820	2475
>>Novel_miRNA1	hg19_refGene_NR_102326	HCG18	155	-24.89	155	-24.89	46071	17	8477	4132
>>Novel_miRNA1	hg19_refGene_NR_109911	CTD-3080P12.3	155	-24.85	155	-24.85	12143	17	1802	1683
>>Novel_miRNA1	hg19_refGene_NM_003179	SYP	155	-24.62	155	-24.62	21889	17	1475	548
>>Novel_miRNA1	hg19_refGene_NM_021134	MRPL23	155	-24.47	155	-24.47	26017	17	189	1
>>Novel_miRNA1	hg19_refGene_NM_001099220	ZNF862	155	-23.91	155	-23.91	16358	17	3195	1389
>>Novel_miRNA1	hg19_refGene_NM_001127266	TMEM129	155	-23.87	155	-23.87	10523	17	1228	1046
>>Novel_miRNA1	hg19_refGene_NM_138385	TMEM129	155	-23.87	155	-23.87	10524	17	1458	1276
>>Novel_miRNA1	hg19_refGene_NM_012426	SF3B3	155	-23.86	155	-23.86	35130	17	5855	3996
>>Novel_miRNA1	hg19_refGene_NM_001242901	DPP9-AS1	155	-23.58	155	-23.58	39148	17	2104	1526
>>Novel_miRNA1	hg19_refGene_NM_005468	NAALADL1	155	-23.41	155	-23.41	26858	17	448	199
>>Novel_miRNA1	hg19_refGene_NR_047602	UTY	155	-23.13	155	-23.13	23068	17	6491	4143
>>Novel_miRNA1	hg19_refGene_NR_047640	UTY	155	-23.13	155	-23.13	23070	17	5737	3389
>>Novel_miRNA1	hg19_refGene_NR_047643	UTY	155	-23.13	155	-23.13	23071	17	6126	3778
>>Novel_miRNA1	hg19_refGene_NR_047609	UTY	155	-23.13	155	-23.13	23072	17	6284	3936
>>Novel_miRNA1	hg19_refGene_NR_047620	UTY	155	-23.13	155	-23.13	23073	17	5717	3540
>>Novel_miRNA1	hg19_refGene_NR_047619	UTY	155	-23.13	155	-23.13	23074	17	5640	3463
>>Novel_miRNA1	hg19_refGene_NR_047610	UTY	155	-23.13	155	-23.13	23075	17	5821	3473
>>Novel_miRNA1	hg19_refGene_NR_047621	UTY	155	-23.13	155	-23.13	23076	17	5993	3645
>>Novel_miRNA1	hg19_refGene_NR_047642	UTY	155	-23.13	155	-23.13	23077	17	6631	4178
>>Novel_miRNA1	hg19_refGene_NR_047608	UTY	155	-23.13	155	-23.13	23078	17	5908	3560
>>Novel_miRNA1	hg19_refGene_NR_047623	UTY	155	-23.13	155	-23.13	23080	17	5971	3540
>>Novel_miRNA1	hg19_refGene_NR_047628	UTY	155	-23.13	155	-23.13	23081	17	5816	3453
>>Novel_miRNA1	hg19_refGene_NR_047599	UTY	155	-23.13	155	-23.13	23082	17	6664	4301
>>Novel_miRNA1	hg19_refGene_NR_047596	UTY	155	-23.13	155	-23.13	23086	17	5753	3405
>>Novel_miRNA1	hg19_refGene_NR_047605	UTY	155	-23.13	155	-23.13	23087	17	5810	3357
>>Novel_miRNA1	hg19_refGene_NR_047626	UTY	155	-23.13	155	-23.13	23088	17	5768	3405
>>Novel_miRNA1	hg19_refGene_NR_047637	UTY	155	-23.13	155	-23.13	23089	17	6599	4236
>>Novel_miRNA1	hg19_refGene_NR_047614	UTY	155	-23.13	155	-23.13	23090	17	6025	3609
>>Novel_miRNA1	hg19_refGene_NR_047615	UTY	155	-23.13	155	-23.13	23091	17	5894	3463
>>Novel_miRNA1	hg19_refGene_NR_047607	UTY	155	-23.13	155	-23.13	23092	17	6872	4524
>>Novel_miRNA1	hg19_refGene_NR_047598	UTY	155	-23.13	155	-23.13	23093	17	6830	4482
>>Novel_miRNA1	hg19_refGene_NR_047611	UTY	155	-23.13	155	-23.13	23094	17	5888	3540
>>Novel_miRNA1	hg19_refGene_NR_047646	UTY	155	-23.13	155	-23.13	23098	17	6399	4051
>>Novel_miRNA1	hg19_refGene_NR_047617	UTY	155	-23.13	155	-23.13	23100	17	5922	3545
>>Novel_miRNA1	hg19_refGene_NR_047601	UTY	155	-23.13	155	-23.13	23102	17	5955	3778
>>Novel_miRNA1	hg19_refGene_NR_047639	UTY	155	-23.13	155	-23.13	23103	17	5659	3311
>>Novel_miRNA1	hg19_refGene_NR_047612	UTY	155	-23.13	155	-23.13	23104	17	6044	3696
>>Novel_miRNA1	hg19_refGene_NR_047622	UTY	155	-23.13	155	-23.13	23107	17	5945	3597
>>Novel_miRNA1	hg19_refGene_NR_047631	UTY	155	-23.13	155	-23.13	23109	17	5845	3405
>>Novel_miRNA1	hg19_refGene_NR_047630	UTY	155	-23.13	155	-23.13	23110	17	5678	3330
>>Novel_miRNA1	hg19_refGene_NR_047624	UTY	155	-23.13	155	-23.13	23111	17	6761	4398
>>Novel_miRNA1	hg19_refGene_NR_047627	UTY	155	-23.13	155	-23.13	23112	17	5768	3608
>>Novel_miRNA1	hg19_refGene_NR_047636	UTY	155	-23.13	155	-23.13	23113	17	5891	3543
>>Novel_miRNA1	hg19_refGene_NR_047635	UTY	155	-23.13	155	-23.13	23114	17	6350	4173
>>Novel_miRNA1	hg19_refGene_NR_047606	UTY	155	-23.13	155	-23.13	23115	17	5889	3541
>>Novel_miRNA1	hg19_refGene_NR_047647	UTY	155	-23.13	155	-23.13	23118	17	6483	4135
>>Novel_miRNA1	hg19_refGene_NR_047633	UTY	155	-23.13	155	-23.13	23119	17	5802	3454
>>Novel_miRNA1	hg19_refGene_NR_047632	UTY	155	-23.13	155	-23.13	23120	17	6302	3886
>>Novel_miRNA1	hg19_refGene_NR_047641	UTY	155	-23.13	155	-23.13	23121	17	6594	4246
>>Novel_miRNA1	hg19_refGene_NR_047634	UTY	155	-23.13	155	-23.13	23123	17	5752	3404
>>Novel_miRNA1	hg19_refGene_NR_047604	UTY	155	-23.13	155	-23.13	23129	17	5619	3271
>>Novel_miRNA1	hg19_refGene_NR_047603	UTY	155	-23.13	155	-23.13	23130	17	6649	4301
>>Novel_miRNA1	hg19_refGene_NR_047600	UTY	155	-23.13	155	-23.13	23131	17	6450	4102
>>Novel_miRNA1	hg19_refGene_NR_047597	UTY	155	-23.13	155	-23.13	23132	17	6632	4284
>>Novel_miRNA1	hg19_refGene_NR_047613	UTY	155	-23.13	155	-23.13	23134	17	5806	3646
>>Novel_miRNA1	hg19_refGene_NR_047625	UTY	155	-23.13	155	-23.13	23135	17	5641	3278
>>Novel_miRNA1	hg19_refGene_NR_047618	UTY	155	-23.13	155	-23.13	23136	17	6627	4187
>>Novel_miRNA1	hg19_refGene_NR_047629	UTY	155	-23.13	155	-23.13	23137	17	6020	3672
>>Novel_miRNA1	hg19_refGene_NR_047638	UTY	155	-23.13	155	-23.13	23138	17	6421	4244
>>Novel_miRNA1	hg19_refGene_NR_047645	UTY	155	-23.13	155	-23.13	23139	17	6732	4384
>>Novel_miRNA1	hg19_refGene_NR_047644	UTY	155	-23.13	155	-23.13	23140	17	6719	4371
>>Novel_miRNA1	hg19_refGene_NM_001134364	MAP4	155	-23.06	155	-23.06	7698	17	2102	1643
>>Novel_miRNA1	hg19_refGene_NM_002375	MAP4	155	-23.06	155	-23.06	7701	17	2342	1883
>>Novel_miRNA1	hg19_refGene_NM_000525	KCNJ11	155	-23	155	-23	26254	17	1670	453
>>Novel_miRNA1	hg19_refGene_NM_001166290	KCNJ11	155	-23	155	-23	26255	17	1670	453
>>Novel_miRNA1	hg19_refGene_NR_038908	SENCR	155	-22.94	155	-22.94	27740	17	1298	449
>>Novel_miRNA1	hg19_refGene_NR_024178	YWHAEP7	155	-22.8	155	-22.8	36670	17	2455	1947
>>Novel_miRNA1	hg19_refGene_NM_000129	F13A1	155	-22.68	155	-22.68	13324	17	1541	728
>>Novel_miRNA1	hg19_refGene_NM_015202	KIAA0556	155	-22.56	155	-22.56	33836	17	1742	767
>>Novel_miRNA1	hg19_refGene_NM_007225	NXPH3	155	-22.47	155	-22.47	37171	17	4509	462
>>Novel_miRNA1	hg19_refGene_NR_125361	MORN1	155	-22.02	155	-22.02	1416	17	4929	2823
>>Novel_miRNA1	hg19_refGene_NM_001136474	VASH2	155	-21.91	155	-21.91	4265	17	3001	882
>>Novel_miRNA1	hg19_refGene_NM_001136475	VASH2	155	-21.91	155	-21.91	4266	17	3001	882
>>Novel_miRNA1	hg19_refGene_NM_024749	VASH2	155	-21.91	155	-21.91	4267	17	3001	882
>>Novel_miRNA1	hg19_refGene_NM_001301056	VASH2	155	-21.91	155	-21.91	4268	17	3001	882
>>Novel_miRNA1	hg19_refGene_NR_027470	ULK4P2	155	-21.9	155	-21.9	32776	17	876	78
>>Novel_miRNA1	hg19_refGene_NR_026859	ULK4P3	155	-21.9	155	-21.9	32777	17	1146	290
>>Novel_miRNA1	hg19_refGene_NR_026858	ULK4P1	155	-21.9	155	-21.9	32778	17	876	78
>>Novel_miRNA1	hg19_refGene_NM_145166	ZBTB47	155	-21.83	155	-21.83	8561	17	2982	340
>>Novel_miRNA1	hg19_refGene_NM_005523	HOXA11	155	-21.83	155	-21.83	16557	17	1639	901
>>Novel_miRNA1	hg19_refGene_NM_144998	STRA13	155	-21.66	155	-21.66	37846	17	502	305
>>Novel_miRNA1	hg19_refGene_NM_001271007	STRA13	155	-21.66	155	-21.66	37850	17	502	305
>>Novel_miRNA1	hg19_refGene_NM_001271006	STRA13	155	-21.66	155	-21.66	37852	17	502	305
>>Novel_miRNA1	hg19_refGene_NM_000578	SLC11A1	155	-21.62	155	-21.62	7027	17	1859	68
>>Novel_miRNA1	hg19_refGene_NR_027136	TMEM51-AS1	155	-21.61	155	-21.61	302	17	6979	6382
>>Novel_miRNA1	hg19_refGene_NM_001271955	TPGS2	155	-21.6	155	-21.6	38343	17	585	139
>>Novel_miRNA1	hg19_refGene_NM_001271953	TPGS2	155	-21.6	155	-21.6	38347	17	154	14
>>Novel_miRNA1	hg19_refGene_NM_001243425	TTC39C	155	-21.53	155	-21.53	38281	17	375	4
>>Novel_miRNA1	hg19_refGene_NM_005397	PODXL	155	-21.43	155	-21.43	16278	17	4049	844
>>Novel_miRNA1	hg19_refGene_NM_001018111	PODXL	155	-21.43	155	-21.43	16279	17	4049	844
>>Novel_miRNA1	hg19_refGene_NM_203458	NOTCH2NL	155	-21.41	155	-21.41	809	17	4239	2584
>>Novel_miRNA1	hg19_refGene_NM_001135608	ARHGAP26	155	-21.41	155	-21.41	11363	17	6561	4939
>>Novel_miRNA1	hg19_refGene_NM_015071	ARHGAP26	155	-21.41	155	-21.41	11366	17	6561	4939
>>Novel_miRNA1	hg19_refGene_NM_052909	PLEKHG4B	155	-21.41	155	-21.41	12115	17	7649	461
>>Novel_miRNA1	hg19_refGene_NR_033906	LOC442132	155	-21.23	155	-21.23	12184	17	2070	1176
>>Novel_miRNA1	hg19_refGene_NM_181491	MED22	155	-21.22	155	-21.22	20764	17	3219	39
>>Novel_miRNA1	hg19_refGene_NM_018228	VRTN	155	-21.18	155	-21.18	31884	17	1116	700
>>Novel_miRNA1	hg19_refGene_NM_001258418	ARHGAP20	155	-21.07	155	-21.07	25788	17	2335	1771
>>Novel_miRNA1	hg19_refGene_NM_001258417	ARHGAP20	155	-21.07	155	-21.07	25789	17	2335	1771
>>Novel_miRNA1	hg19_refGene_NM_001258416	ARHGAP20	155	-21.07	155	-21.07	25790	17	2335	1771
>>Novel_miRNA1	hg19_refGene_NM_020809	ARHGAP20	155	-21.07	155	-21.07	25791	17	2335	1771
>>Novel_miRNA1	hg19_refGene_NM_001258415	ARHGAP20	155	-21.07	155	-21.07	25792	17	2335	1771
>>Novel_miRNA1	hg19_refGene_NM_006148	LASP1	155	-21.07	155	-21.07	36702	17	2992	1004
>>Novel_miRNA1	hg19_refGene_NM_001271608	LASP1	155	-21.07	155	-21.07	36703	17	2992	1004
>>Novel_miRNA1	hg19_refGene_NM_014855	AP5Z1	155	-21.02	155	-21.02	16446	17	3010	2869
>>Novel_miRNA1	hg19_refGene_NR_126038	LRRC37A8P	155	-21.02	155	-21.02	36601	17	6804	3648
>>Novel_miRNA1	hg19_refGene_NM_173569	UBN2	155	-20.68	155	-20.68	16322	17	10400	2959
>>Novel_miRNA1	hg19_refGene_NR_120317	LINC01314	155	-20.68	155	-20.68	33396	17	6943	393
>>Novel_miRNA1	hg19_refGene_NM_145642	APOL3	155	-20.02	155	-20.02	43783	17	877	9
>>Novel_miRNA1	hg19_refGene_NM_145641	APOL3	155	-20.02	155	-20.02	43784	17	877	9
>>Novel_miRNA1	hg19_refGene_NM_145640	APOL3	155	-20.02	155	-20.02	43785	17	877	9
>>Novel_miRNA1	hg19_refGene_NR_027835	APOL3	155	-20.02	155	-20.02	43786	17	2221	1353
>>Novel_miRNA1	hg19_refGene_NR_027834	APOL3	155	-20.02	155	-20.02	43787	17	2334	1466
>>Novel_miRNA1	hg19_refGene_NR_027833	APOL3	155	-20.02	155	-20.02	43788	17	2450	1582
>>Novel_miRNA1	hg19_refGene_NR_038987	LINC01277	154	-25.84	154	-25.84	15459	17	1902	468
>>Novel_miRNA1	hg19_refGene_NM_001282335	HMHA1	154	-25.28	154	-25.28	38994	17	1825	459
>>Novel_miRNA1	hg19_refGene_NM_001282334	HMHA1	154	-25.28	154	-25.28	38996	17	1825	459
>>Novel_miRNA1	hg19_refGene_NM_012292	HMHA1	154	-25.28	154	-25.28	38998	17	1825	459
>>Novel_miRNA1	hg19_refGene_NM_001258328	HMHA1	154	-25.28	154	-25.28	39000	17	1825	459
>>Novel_miRNA1	hg19_refGene_NM_020713	ZNF512B	154	-25.28	154	-25.28	42576	17	3184	2438
>>Novel_miRNA1	hg19_refGene_NM_001162505	TMEM189	154	-25.23	154	-25.23	41599	17	1321	515
>>Novel_miRNA1	hg19_refGene_NR_027889	TMEM189	154	-25.23	154	-25.23	41603	17	2399	1593
>>Novel_miRNA1	hg19_refGene_NM_199129	TMEM189	154	-25.23	154	-25.23	41604	17	1321	515
>>Novel_miRNA1	hg19_refGene_NM_001145514	SCRN1	154	-24.88	154	-24.88	15906	17	3854	3235
>>Novel_miRNA1	hg19_refGene_NM_014766	SCRN1	154	-24.88	154	-24.88	15907	17	3854	3235
>>Novel_miRNA1	hg19_refGene_NM_001145513	SCRN1	154	-24.88	154	-24.88	15908	17	3854	3235
>>Novel_miRNA1	hg19_refGene_NM_001145515	SCRN1	154	-24.88	154	-24.88	15911	17	3854	3235
>>Novel_miRNA1	hg19_refGene_NR_038882	MIR4290HG	154	-24.79	154	-24.79	19553	17	2720	848
>>Novel_miRNA1	hg19_refGene_NM_020218	ATXN7L3	154	-24.24	154	-24.24	36995	17	2458	1993
>>Novel_miRNA1	hg19_refGene_NM_001098833	ATXN7L3	154	-24.24	154	-24.24	37008	17	2458	1993
>>Novel_miRNA1	hg19_refGene_NM_001145167	PRMT3	154	-24.16	154	-24.16	25443	17	920	45
>>Novel_miRNA1	hg19_refGene_NM_001145166	PRMT3	154	-24.16	154	-24.16	25444	17	920	45
>>Novel_miRNA1	hg19_refGene_NM_005788	PRMT3	154	-24.16	154	-24.16	25445	17	920	45
>>Novel_miRNA1	hg19_refGene_NM_182728	SLC7A8	154	-23.54	154	-23.54	31444	17	1882	1236
>>Novel_miRNA1	hg19_refGene_NM_012244	SLC7A8	154	-23.54	154	-23.54	31445	17	1882	1236
>>Novel_miRNA1	hg19_refGene_NM_001267036	SLC7A8	154	-23.54	154	-23.54	31446	17	1882	1236
>>Novel_miRNA1	hg19_refGene_NM_001267037	SLC7A8	154	-23.54	154	-23.54	31447	17	1882	1236
>>Novel_miRNA1	hg19_refGene_NR_049767	SLC7A8	154	-23.54	154	-23.54	31448	17	3215	2569
>>Novel_miRNA1	hg19_refGene_NM_030764	FCRL2	154	-23.42	154	-23.42	3555	17	1003	537
>>Novel_miRNA1	hg19_refGene_NM_001159488	FCRL2	154	-23.42	154	-23.42	3559	17	1014	548
>>Novel_miRNA1	hg19_refGene_NR_125358	FCRL2	154	-23.42	154	-23.42	3560	17	1671	1205
>>Novel_miRNA1	hg19_refGene_NM_032536	NTNG2	154	-23.18	154	-23.18	20730	17	722	112
>>Novel_miRNA1	hg19_refGene_NR_110323	ZFAT	154	-22.84	154	-22.84	18237	17	4778	89
>>Novel_miRNA1	hg19_refGene_NR_027761	LOC100132831	154	-22.44	154	-22.44	21761	17	1980	742
>>Novel_miRNA1	hg19_refGene_NM_001168412	TSPAN3	154	-22.27	154	-22.27	33340	17	2817	1497
>>Novel_miRNA1	hg19_refGene_NM_198902	TSPAN3	154	-22.27	154	-22.27	33341	17	2817	1497
>>Novel_miRNA1	hg19_refGene_NM_005724	TSPAN3	154	-22.27	154	-22.27	33342	17	2817	1497
>>Novel_miRNA1	hg19_refGene_NM_030912	TRIM8	154	-22.19	154	-22.19	24988	17	965	772
>>Novel_miRNA1	hg19_refGene_NM_184087	TRIM55	154	-21.95	154	-21.95	18745	17	890	43
>>Novel_miRNA1	hg19_refGene_NM_033058	TRIM55	154	-21.95	154	-21.95	18747	17	1002	155
>>Novel_miRNA1	hg19_refGene_NM_184085	TRIM55	154	-21.95	154	-21.95	18748	17	890	43
>>Novel_miRNA1	hg19_refGene_NM_184086	TRIM55	154	-21.95	154	-21.95	18749	17	890	43
>>Novel_miRNA1	hg19_refGene_NM_016169	SUFU	154	-21.69	154	-21.69	23983	17	3302	14
>>Novel_miRNA1	hg19_refGene_NM_015155	LARP4B	154	-21.12	154	-21.12	23500	17	6012	4772
>>Novel_miRNA1	hg19_refGene_NM_018013	SOBP	154	-21.03	154	-21.03	13797	17	3106	1437
>>Novel_miRNA1	hg19_refGene_NM_033118	MYLK2	154	-20.94	154	-20.94	41350	17	900	792
>>Novel_miRNA1	hg19_refGene_NM_182924	MICALL2	154	-20.93	154	-20.93	16411	17	237	168
>>Novel_miRNA1	hg19_refGene_NR_038884	LINC00701	154	-20.62	154	-20.62	24126	17	5505	111
>>Novel_miRNA1	hg19_refGene_NM_006665	HPSE	154	-20.56	154	-20.56	10923	17	2883	854
>>Novel_miRNA1	hg19_refGene_NM_001166498	HPSE	154	-20.56	154	-20.56	10924	17	2883	854
>>Novel_miRNA1	hg19_refGene_NM_001098540	HPSE	154	-20.56	154	-20.56	10925	17	2883	854
>>Novel_miRNA1	hg19_refGene_NM_001199830	HPSE	154	-20.56	154	-20.56	10926	17	2883	854
>>Novel_miRNA1	hg19_refGene_NR_024467	HECTD2-AS1	154	-20.56	154	-20.56	23465	17	1023	54
>>Novel_miRNA1	hg19_refGene_NM_001282926	ABI2	153	-27.83	153	-27.83	5486	17	4821	2476
>>Novel_miRNA1	hg19_refGene_NM_005759	ABI2	153	-27.83	153	-27.83	5489	17	4821	2476
>>Novel_miRNA1	hg19_refGene_NM_001282932	ABI2	153	-27.83	153	-27.83	5492	17	4821	2476
>>Novel_miRNA1	hg19_refGene_NM_001282925	ABI2	153	-27.83	153	-27.83	5495	17	4821	2476
>>Novel_miRNA1	hg19_refGene_NM_001282927	ABI2	153	-27.83	153	-27.83	6936	17	4821	2476
>>Novel_miRNA1	hg19_refGene_NM_016095	GINS2	153	-27.07	153	-27.07	33994	17	538	347
>>Novel_miRNA1	hg19_refGene_NM_001145437	LSS	153	-25.67	153	-25.67	43104	17	1980	1776
>>Novel_miRNA1	hg19_refGene_NM_001145436	LSS	153	-25.67	153	-25.67	43105	17	1980	1776
>>Novel_miRNA1	hg19_refGene_NM_002340	LSS	153	-25.67	153	-25.67	43107	17	1980	1776
>>Novel_miRNA1	hg19_refGene_NR_110573	CATIP-AS1	153	-25.61	153	-25.61	7029	17	547	87
>>Novel_miRNA1	hg19_refGene_NM_001009993	FAM168B	153	-24.15	153	-24.15	6609	17	4589	3601
>>Novel_miRNA1	hg19_refGene_NM_001185092	NIT1	153	-24.04	153	-24.04	3691	17	1290	4
>>Novel_miRNA1	hg19_refGene_NM_001145398	TEF	153	-23.84	153	-23.84	43949	17	3368	1132
>>Novel_miRNA1	hg19_refGene_NM_003216	TEF	153	-23.84	153	-23.84	43951	17	3368	1132
>>Novel_miRNA1	hg19_refGene_NM_001135639	CNGB1	153	-23.16	153	-23.16	34922	17	667	247
>>Novel_miRNA1	hg19_refGene_NM_001161368	SEC14L4	153	-22.79	153	-22.79	43698	17	966	215
>>Novel_miRNA1	hg19_refGene_NM_174977	SEC14L4	153	-22.79	153	-22.79	43700	17	1196	445
>>Novel_miRNA1	hg19_refGene_NR_106862	MIR6804	153	-22.67	153	-22.67	41166	17	68	7
>>Novel_miRNA1	hg19_refGene_NM_016339	RAPGEFL1	153	-22.64	153	-22.64	36760	17	1868	705
>>Novel_miRNA1	hg19_refGene_NM_001303534	RAPGEFL1	153	-22.64	153	-22.64	36763	17	1868	705
>>Novel_miRNA1	hg19_refGene_NM_001303533	RAPGEFL1	153	-22.64	153	-22.64	36764	17	1868	705
>>Novel_miRNA1	hg19_refGene_NM_014322	OPN3	153	-22.54	153	-22.54	4470	17	1278	106
>>Novel_miRNA1	hg19_refGene_NM_001093725	MEX3A	153	-22.38	153	-22.38	3455	17	4561	1429
>>Novel_miRNA1	hg19_refGene_NM_014553	TFCP2L1	153	-22.38	153	-22.38	5203	17	7753	5816
>>Novel_miRNA1	hg19_refGene_NM_014734	SUSD6	153	-22.19	153	-22.19	31100	17	4165	2646
>>Novel_miRNA1	hg19_refGene_NM_022097	CHP2	153	-22.08	153	-22.08	34526	17	1368	325
>>Novel_miRNA1	hg19_refGene_NR_003951	ADAM21P1	153	-22.06	153	-22.06	31833	17	2049	279
>>Novel_miRNA1	hg19_refGene_NM_000294	PHKG2	153	-22.02	153	-22.02	34728	17	4079	309
>>Novel_miRNA1	hg19_refGene_NM_138697	TAS1R1	153	-21.9	153	-21.9	1486	17	173	2
>>Novel_miRNA1	hg19_refGene_NM_177540	TAS1R1	153	-21.9	153	-21.9	1488	17	173	2
>>Novel_miRNA1	hg19_refGene_NM_014765	TOMM20	153	-21.78	153	-21.78	1236	17	2721	2162
>>Novel_miRNA1	hg19_refGene_NM_002928	RGS16	153	-21.7	153	-21.7	3928	17	1669	754
>>Novel_miRNA1	hg19_refGene_NM_032296	FLYWCH1	153	-21.43	153	-21.43	34221	17	2481	690
>>Novel_miRNA1	hg19_refGene_NM_000080	CHRNE	153	-21.43	153	-21.43	36030	17	967	173
>>Novel_miRNA1	hg19_refGene_NM_032864	PRPF38A	153	-21.38	153	-21.38	2413	17	1630	1333
>>Novel_miRNA1	hg19_refGene_NM_017759	INO80D	153	-21.21	153	-21.21	6938	17	10647	1740
>>Novel_miRNA1	hg19_refGene_NM_005779	LHFPL2	153	-21.09	153	-21.09	11726	17	3682	536
>>Novel_miRNA1	hg19_refGene_NM_015894	STMN3	153	-21.09	153	-21.09	42544	17	1633	1352
>>Novel_miRNA1	hg19_refGene_NR_075070	STMN3	153	-21.09	153	-21.09	42546	17	2538	2257
>>Novel_miRNA1	hg19_refGene_NM_001276310	STMN3	153	-21.09	153	-21.09	42564	17	1633	1352
>>Novel_miRNA1	hg19_refGene_NR_024252	FAM86HP	153	-21.03	153	-21.03	9234	17	2116	1161
>>Novel_miRNA1	hg19_refGene_NM_001170931	FOXO4	153	-20.86	153	-20.86	22152	17	1450	1113
>>Novel_miRNA1	hg19_refGene_NM_005938	FOXO4	153	-20.86	153	-20.86	22156	17	1450	1113
>>Novel_miRNA1	hg19_refGene_NM_001145808	ITGAM	153	-20.76	153	-20.76	33856	17	1185	26
>>Novel_miRNA1	hg19_refGene_NM_000632	ITGAM	153	-20.76	153	-20.76	33857	17	1185	26
>>Novel_miRNA1	hg19_refGene_NM_006775	QKI	153	-20.53	153	-20.53	14075	17	7886	2020
>>Novel_miRNA1	hg19_refGene_NM_206855	QKI	153	-20.53	153	-20.53	14076	17	14851	8985
>>Novel_miRNA1	hg19_refGene_NM_001301085	QKI	153	-20.53	153	-20.53	14077	17	7886	2020
>>Novel_miRNA1	hg19_refGene_NM_206853	QKI	153	-20.53	153	-20.53	14078	17	12625	6759
>>Novel_miRNA1	hg19_refGene_NM_206854	QKI	153	-20.53	153	-20.53	14079	17	13886	8020
>>Novel_miRNA1	hg19_refGene_NM_144653	NACC2	153	-20.46	153	-20.46	19793	17	4979	3426
>>Novel_miRNA1	hg19_refGene_NM_001042371	PGP	153	-20.19	153	-20.19	34193	17	2126	1182
>>Novel_miRNA1	hg19_refGene_NM_006536	CLCA2	153	-20.12	153	-20.12	658	17	1030	798
>>Novel_miRNA1	hg19_refGene_NM_147161	ACOT11	153	-20.03	153	-20.03	544	17	1220	798
>>Novel_miRNA1	hg19_refGene_NM_001631	ALPI	152	-25.55	152	-25.55	7173	17	1599	1053
>>Novel_miRNA1	hg19_refGene_NM_032428	FRMPD3	152	-24.41	152	-24.41	21385	17	1871	421
>>Novel_miRNA1	hg19_refGene_NM_001304433	LOC101928841	152	-23.95	152	-23.95	30845	17	3768	1459
>>Novel_miRNA1	hg19_refGene_NR_026758	FAR2P1	152	-23.93	152	-23.93	6574	17	4524	2360
>>Novel_miRNA1	hg19_refGene_NM_048368	CTDP1	152	-22.92	152	-22.92	38174	17	839	17
>>Novel_miRNA1	hg19_refGene_NM_032272	MAF1	152	-22.12	152	-22.12	19182	17	503	210
>>Novel_miRNA1	hg19_refGene_NR_104122	SLC8A3	152	-21.31	152	-21.31	31116	17	5146	2750
>>Novel_miRNA1	hg19_refGene_NM_031490	LONP2	152	-21.25	152	-21.25	33868	17	2177	2059
>>Novel_miRNA1	hg19_refGene_NM_001300948	LONP2	152	-21.25	152	-21.25	33870	17	2177	2059
>>Novel_miRNA1	hg19_refGene_NM_002073	GNAZ	152	-21.17	152	-21.17	43206	17	1603	364
>>Novel_miRNA1	hg19_refGene_NM_001167942	TNFAIP8L1	152	-20.95	152	-20.95	39147	17	3138	2367
>>Novel_miRNA1	hg19_refGene_NM_152362	TNFAIP8L1	152	-20.95	152	-20.95	39149	17	3138	2367
>>Novel_miRNA1	hg19_refGene_NM_173829	SREK1IP1	152	-20.89	152	-20.89	12387	17	6233	4410
>>Novel_miRNA1	hg19_refGene_NM_001267035	PWWP2A	152	-20.86	152	-20.86	12044	17	2270	1660
>>Novel_miRNA1	hg19_refGene_NM_052927	PWWP2A	152	-20.86	152	-20.86	12046	17	2270	1660
>>Novel_miRNA1	hg19_refGene_NM_020717	SHROOM4	152	-20.86	152	-20.86	21247	17	5052	1638
>>Novel_miRNA1	hg19_refGene_NM_020769	RGAG1	152	-20.26	152	-20.26	22430	17	1013	344
>>Novel_miRNA1	hg19_refGene_NM_001126054	CASK	152	-20.22	152	-20.22	21193	17	5484	68
>>Novel_miRNA1	hg19_refGene_NM_003688	CASK	152	-20.22	152	-20.22	21196	17	5484	68
>>Novel_miRNA1	hg19_refGene_NM_001126055	CASK	152	-20.22	152	-20.22	21199	17	5484	68
>>Novel_miRNA1	hg19_refGene_NM_015594	TBC1D29	151	-26.57	151	-26.57	36527	17	66	7
>>Novel_miRNA1	hg19_refGene_NM_001244	TNFSF8	151	-25.79	151	-25.79	20458	17	2786	1345
>>Novel_miRNA1	hg19_refGene_NR_027301	LINC00662	151	-25.41	151	-25.41	39789	17	2051	547
>>Novel_miRNA1	hg19_refGene_NM_003828	MTMR1	151	-25.09	151	-25.09	22826	17	599	150
>>Novel_miRNA1	hg19_refGene_NR_027001	GOLGA2P7	151	-24.41	151	-24.41	33445	17	3356	1963
>>Novel_miRNA1	hg19_refGene_NR_049748	LOC642423	151	-24.41	151	-24.41	33446	17	612	449
>>Novel_miRNA1	hg19_refGene_NR_049748	LOC642423	151	-24.41	151	-24.41	33464	17	612	449
>>Novel_miRNA1	hg19_refGene_NR_102270	NAMA	151	-24.26	151	-24.26	20351	17	2233	356
>>Novel_miRNA1	hg19_refGene_NR_102271	NAMA	151	-24.26	151	-24.26	20352	17	1681	356
>>Novel_miRNA1	hg19_refGene_NM_033446	MVB12B	151	-23.64	151	-23.64	19723	17	3778	1787
>>Novel_miRNA1	hg19_refGene_NM_001105079	FBRS	151	-23.64	151	-23.64	34723	17	1165	635
>>Novel_miRNA1	hg19_refGene_NM_001427	EN2	151	-23.27	151	-23.27	17671	17	2144	464
>>Novel_miRNA1	hg19_refGene_NM_018043	ANO1	151	-22.91	151	-22.91	25659	17	1542	667
>>Novel_miRNA1	hg19_refGene_NM_014186	COMMD9	151	-22.74	151	-22.74	25497	17	2340	106
>>Novel_miRNA1	hg19_refGene_NM_001101653	COMMD9	151	-22.74	151	-22.74	25500	17	2340	106
>>Novel_miRNA1	hg19_refGene_NR_125911	LOC101929095	151	-22.72	151	-22.72	9939	17	630	517
>>Novel_miRNA1	hg19_refGene_NR_103804	PDLIM7	151	-22.61	151	-22.61	13237	17	1912	775
>>Novel_miRNA1	hg19_refGene_NM_181809	BMP8A	151	-22.57	151	-22.57	422	17	4071	2342
>>Novel_miRNA1	hg19_refGene_NM_207511	C9orf139	151	-22.56	151	-22.56	20902	17	1728	1122
>>Novel_miRNA1	hg19_refGene_NM_001099402	CCNK	151	-22.53	151	-22.53	32090	17	733	67
>>Novel_miRNA1	hg19_refGene_NR_038889	LOC401320	151	-22.2	151	-22.2	16597	17	3871	639
>>Novel_miRNA1	hg19_refGene_NM_022166	XYLT1	151	-22.18	151	-22.18	33790	17	6371	138
>>Novel_miRNA1	hg19_refGene_NM_030807	SLC2A11	151	-22.16	151	-22.16	43590	17	1263	402
>>Novel_miRNA1	hg19_refGene_NM_001282864	SLC2A11	151	-22.16	151	-22.16	43592	17	1166	305
>>Novel_miRNA1	hg19_refGene_NM_001024939	SLC2A11	151	-22.16	151	-22.16	43594	17	1263	402
>>Novel_miRNA1	hg19_refGene_NM_001024938	SLC2A11	151	-22.16	151	-22.16	43595	17	1263	402
>>Novel_miRNA1	hg19_refGene_NM_021116	ADCY1	151	-21.96	151	-21.96	15980	17	9120	1660
>>Novel_miRNA1	hg19_refGene_NM_006934	SLC6A9	151	-21.88	151	-21.88	2270	17	1062	639
>>Novel_miRNA1	hg19_refGene_NM_001024845	SLC6A9	151	-21.88	151	-21.88	2275	17	1062	639
>>Novel_miRNA1	hg19_refGene_NR_048548	SLC6A9	151	-21.88	151	-21.88	2277	17	3224	2801
>>Novel_miRNA1	hg19_refGene_NR_048549	SLC6A9	151	-21.88	151	-21.88	2278	17	2947	2524
>>Novel_miRNA1	hg19_refGene_NM_201649	SLC6A9	151	-21.88	151	-21.88	2280	17	1062	639
>>Novel_miRNA1	hg19_refGene_NM_001261380	SLC6A9	151	-21.88	151	-21.88	2281	17	1062	639
>>Novel_miRNA1	hg19_refGene_NM_053055	THEM4	151	-21.88	151	-21.88	3186	17	4021	1630
>>Novel_miRNA1	hg19_refGene_NR_024322	MSL3P1	151	-21.87	151	-21.87	7204	17	1990	851
>>Novel_miRNA1	hg19_refGene_NR_103771	LOC100505625	151	-21.86	151	-21.86	12181	17	3364	2764
>>Novel_miRNA1	hg19_refGene_NM_000727	CACNG1	151	-21.8	151	-21.8	37435	17	524	225
>>Novel_miRNA1	hg19_refGene_NM_001134376	CCNJ	151	-21.74	151	-21.74	24813	17	2627	1512
>>Novel_miRNA1	hg19_refGene_NM_001134375	CCNJ	151	-21.74	151	-21.74	24814	17	2627	1512
>>Novel_miRNA1	hg19_refGene_NM_019084	CCNJ	151	-21.74	151	-21.74	24816	17	2627	1512
>>Novel_miRNA1	hg19_refGene_NM_001135036	TVP23C	151	-21.66	151	-21.66	35541	17	3432	715
>>Novel_miRNA1	hg19_refGene_NM_001204184	TP73	151	-21.65	151	-21.65	1437	17	3439	2054
>>Novel_miRNA1	hg19_refGene_NM_001126242	TP73	151	-21.65	151	-21.65	1438	17	3456	2071
>>Novel_miRNA1	hg19_refGene_NM_001204189	TP73	151	-21.65	151	-21.65	1439	17	3439	2054
>>Novel_miRNA1	hg19_refGene_NM_001204186	TP73	151	-21.65	151	-21.65	1441	17	3439	2054
>>Novel_miRNA1	hg19_refGene_NM_001204190	TP73	151	-21.65	151	-21.65	1442	17	3122	1737
>>Novel_miRNA1	hg19_refGene_NM_001204187	TP73	151	-21.65	151	-21.65	1445	17	3122	1737
>>Novel_miRNA1	hg19_refGene_NM_001204192	TP73	151	-21.65	151	-21.65	1446	17	3122	1737
>>Novel_miRNA1	hg19_refGene_NM_001204191	TP73	151	-21.65	151	-21.65	1447	17	3122	1737
>>Novel_miRNA1	hg19_refGene_NM_001204185	TP73	151	-21.65	151	-21.65	1449	17	3456	2071
>>Novel_miRNA1	hg19_refGene_NM_001126240	TP73	151	-21.65	151	-21.65	1450	17	3122	1737
>>Novel_miRNA1	hg19_refGene_NM_001126241	TP73	151	-21.65	151	-21.65	1451	17	3439	2054
>>Novel_miRNA1	hg19_refGene_NM_005427	TP73	151	-21.65	151	-21.65	1452	17	3122	1737
>>Novel_miRNA1	hg19_refGene_NM_001204188	TP73	151	-21.65	151	-21.65	1453	17	3122	1737
>>Novel_miRNA1	hg19_refGene_NR_003045	SNORD17	151	-21.63	151	-21.63	41904	17	237	169
>>Novel_miRNA1	hg19_refGene_NM_003565	ULK1	151	-21.57	151	-21.57	28522	17	1801	365
>>Novel_miRNA1	hg19_refGene_NR_109767	LOC100131315	151	-21.5	151	-21.5	32785	17	585	347
>>Novel_miRNA1	hg19_refGene_NM_145010	ENKUR	151	-21.47	151	-21.47	23579	17	2391	972
>>Novel_miRNA1	hg19_refGene_NM_001270383	ENKUR	151	-21.47	151	-21.47	23581	17	2391	972
>>Novel_miRNA1	hg19_refGene_NR_072993	ENKUR	151	-21.47	151	-21.47	23582	17	2842	1423
>>Novel_miRNA1	hg19_refGene_NM_001136022	NFATC4	151	-21.4	151	-21.4	31554	17	2662	445
>>Novel_miRNA1	hg19_refGene_NM_001288802	NFATC4	151	-21.4	151	-21.4	31559	17	2662	445
>>Novel_miRNA1	hg19_refGene_NM_001039490	CD151	151	-21.39	151	-21.39	25953	17	643	292
>>Novel_miRNA1	hg19_refGene_NM_139029	CD151	151	-21.39	151	-21.39	25956	17	643	292
>>Novel_miRNA1	hg19_refGene_NM_139030	CD151	151	-21.39	151	-21.39	25957	17	643	292
>>Novel_miRNA1	hg19_refGene_NM_004357	CD151	151	-21.39	151	-21.39	25970	17	643	292
>>Novel_miRNA1	hg19_refGene_NR_033957	LINC00842	151	-21.37	151	-21.37	24445	17	2877	2004
>>Novel_miRNA1	hg19_refGene_NM_173598	KSR2	151	-21.37	151	-21.37	28467	17	14187	4183
>>Novel_miRNA1	hg19_refGene_NM_003045	SLC7A1	151	-21.37	151	-21.37	30154	17	5066	4402
>>Novel_miRNA1	hg19_refGene_NR_109822	NR2F1-AS1	151	-21.36	151	-21.36	11766	17	3108	648
>>Novel_miRNA1	hg19_refGene_NR_109819	NR2F1-AS1	151	-21.36	151	-21.36	12557	17	3453	648
>>Novel_miRNA1	hg19_refGene_NM_000254	MTR	151	-21.32	151	-21.32	216	17	6337	3427
>>Novel_miRNA1	hg19_refGene_NM_001291939	MTR	151	-21.32	151	-21.32	219	17	6337	3427
>>Novel_miRNA1	hg19_refGene_NM_001291940	MTR	151	-21.32	151	-21.32	220	17	6337	3427
>>Novel_miRNA1	hg19_refGene_NR_125821	LOC102723701	151	-21.31	151	-21.31	18586	17	2086	17
>>Novel_miRNA1	hg19_refGene_NR_109825	NR2F1-AS1	151	-21.27	151	-21.27	11763	17	3620	948
>>Novel_miRNA1	hg19_refGene_NR_109818	NR2F1-AS1	151	-21.27	151	-21.27	12559	17	2891	281
>>Novel_miRNA1	hg19_refGene_NM_001142525	BHLHB9	151	-21.05	151	-21.05	22329	17	1802	1162
>>Novel_miRNA1	hg19_refGene_NM_001142527	BHLHB9	151	-21.05	151	-21.05	22330	17	1802	1162
>>Novel_miRNA1	hg19_refGene_NM_001142526	BHLHB9	151	-21.05	151	-21.05	22331	17	1802	1162
>>Novel_miRNA1	hg19_refGene_NM_001142524	BHLHB9	151	-21.05	151	-21.05	22332	17	1802	1162
>>Novel_miRNA1	hg19_refGene_NM_001142529	BHLHB9	151	-21.05	151	-21.05	22333	17	1802	1162
>>Novel_miRNA1	hg19_refGene_NM_030639	BHLHB9	151	-21.05	151	-21.05	22334	17	1802	1162
>>Novel_miRNA1	hg19_refGene_NM_001142528	BHLHB9	151	-21.05	151	-21.05	22335	17	1802	1162
>>Novel_miRNA1	hg19_refGene_NM_001142530	BHLHB9	151	-21.05	151	-21.05	22336	17	1802	1162
>>Novel_miRNA1	hg19_refGene_NM_003036	SKI	151	-21.02	151	-21.02	238	17	3448	472
>>Novel_miRNA1	hg19_refGene_NM_004285	H6PD	151	-20.87	151	-20.87	270	17	6466	4912
>>Novel_miRNA1	hg19_refGene_NM_001282587	H6PD	151	-20.87	151	-20.87	271	17	6466	4912
>>Novel_miRNA1	hg19_refGene_NM_006071	PKDREJ	151	-20.85	151	-20.85	44043	17	898	200
>>Novel_miRNA1	hg19_refGene_NM_000738	CHRM1	151	-20.83	151	-20.83	26735	17	1039	880
>>Novel_miRNA1	hg19_refGene_NM_001136103	TMEM132C	151	-20.72	151	-20.72	27916	17	1620	871
>>Novel_miRNA1	hg19_refGene_NM_001160332	NFASC	151	-20.64	151	-20.64	1101	17	6283	2040
>>Novel_miRNA1	hg19_refGene_NM_015090	NFASC	151	-20.64	151	-20.64	1106	17	6283	2040
>>Novel_miRNA1	hg19_refGene_NM_001005388	NFASC	151	-20.64	151	-20.64	1109	17	6283	2040
>>Novel_miRNA1	hg19_refGene_NM_001160331	NFASC	151	-20.64	151	-20.64	4107	17	6283	2040
>>Novel_miRNA1	hg19_refGene_NR_036634	TGFBR3	151	-20.62	151	-20.62	15	17	6564	3047
>>Novel_miRNA1	hg19_refGene_NM_004661	CDC23	151	-20.6	151	-20.6	12780	17	1330	954
>>Novel_miRNA1	hg19_refGene_NM_006247	PPP5C	151	-20.51	151	-20.51	40459	17	629	367
>>Novel_miRNA1	hg19_refGene_NM_001204284	PPP5C	151	-20.51	151	-20.51	40464	17	629	367
>>Novel_miRNA1	hg19_refGene_NM_138433	KLHDC7B	151	-20.49	151	-20.49	43400	17	1072	391
>>Novel_miRNA1	hg19_refGene_NM_032569	GLYR1	151	-20.48	151	-20.48	34329	17	2033	188
>>Novel_miRNA1	hg19_refGene_NM_022740	HIPK2	151	-20.4	151	-20.4	15762	17	11357	10247
>>Novel_miRNA1	hg19_refGene_NM_001113239	HIPK2	151	-20.4	151	-20.4	15768	17	11357	10247
>>Novel_miRNA1	hg19_refGene_NR_036691	LOC494127	151	-20.37	151	-20.37	20220	17	1340	650
>>Novel_miRNA1	hg19_refGene_NM_148911	CHRFAM7A	151	-20.29	151	-20.29	32298	17	1053	227
>>Novel_miRNA1	hg19_refGene_NM_139320	CHRFAM7A	151	-20.29	151	-20.29	32299	17	1053	227
>>Novel_miRNA1	hg19_refGene_NM_000746	CHRNA7	151	-20.29	151	-20.29	32300	17	1725	227
>>Novel_miRNA1	hg19_refGene_NM_001190455	CHRNA7	151	-20.29	151	-20.29	32301	17	1725	227
>>Novel_miRNA1	hg19_refGene_NR_104299	POLM	151	-20.24	151	-20.24	16689	17	2787	590
>>Novel_miRNA1	hg19_refGene_NM_000497	CYP11B1	151	-20.2	151	-20.2	19104	17	2016	1386
>>Novel_miRNA1	hg19_refGene_NM_001026213	CYP11B1	151	-20.2	151	-20.2	19106	17	2016	1386
>>Novel_miRNA1	hg19_refGene_NM_001163034	RPTOR	151	-20.2	151	-20.2	35472	17	2043	716
>>Novel_miRNA1	hg19_refGene_NM_020761	RPTOR	151	-20.2	151	-20.2	35473	17	2043	716
>>Novel_miRNA1	hg19_refGene_NM_182832	PLAC4	151	-20.2	151	-20.2	42985	17	3945	898
>>Novel_miRNA1	hg19_refGene_NM_139071	SMARCD1	151	-20.17	151	-20.17	29062	17	1711	1096
>>Novel_miRNA1	hg19_refGene_NM_003076	SMARCD1	151	-20.17	151	-20.17	29065	17	1711	1096
>>Novel_miRNA1	hg19_refGene_NM_001160184	PLEKHN1	151	-20.12	151	-20.12	1319	17	529	352
>>Novel_miRNA1	hg19_refGene_NM_032129	PLEKHN1	151	-20.12	151	-20.12	1320	17	529	352
>>Novel_miRNA1	hg19_refGene_NR_047690	HYAL1	151	-20.12	151	-20.12	8798	17	2547	130
>>Novel_miRNA1	hg19_refGene_NR_120489	NMU	151	-20.12	151	-20.12	10072	17	704	492
>>Novel_miRNA1	hg19_refGene_NM_014830	ZBTB39	151	-20.12	151	-20.12	29347	17	3946	473
>>Novel_miRNA1	hg19_refGene_NM_002360	MAFK	151	-20.11	151	-20.11	15793	17	2668	1212
>>Novel_miRNA1	hg19_refGene_NM_080836	STK35	151	-20.07	151	-20.07	41342	17	4806	4345
>>Novel_miRNA1	hg19_refGene_NM_145287	ZNF519	150	-28.83	150	-28.83	38261	17	4974	3639
>>Novel_miRNA1	hg19_refGene_NR_104476	NUMA1	150	-25.85	150	-25.85	27143	17	3860	1586
>>Novel_miRNA1	hg19_refGene_NM_014681	DHX34	150	-25.29	150	-25.29	40496	17	591	287
>>Novel_miRNA1	hg19_refGene_NM_000579	CCR5	150	-25.18	150	-25.18	8627	17	2245	2039
>>Novel_miRNA1	hg19_refGene_NM_001100168	CCR5	150	-25.18	150	-25.18	8628	17	2245	2039
>>Novel_miRNA1	hg19_refGene_NR_051980	MINOS1P1	150	-24.88	150	-24.88	30484	17	2279	1705
>>Novel_miRNA1	hg19_refGene_NM_001024858	SPTB	150	-24.72	150	-24.72	31092	17	3023	1503
>>Novel_miRNA1	hg19_refGene_NR_024278	LOC646762	150	-24.48	150	-24.48	16586	17	5784	4546
>>Novel_miRNA1	hg19_refGene_NM_012465	TLL2	150	-24.36	150	-24.36	23944	17	3482	2123
>>Novel_miRNA1	hg19_refGene_NM_021954	GJA3	150	-24.3	150	-24.3	30406	17	3725	1923
>>Novel_miRNA1	hg19_refGene_NM_001075098	MOCS1	150	-23.91	150	-23.91	14893	17	2867	681
>>Novel_miRNA1	hg19_refGene_NM_005943	MOCS1	150	-23.91	150	-23.91	14894	17	2867	681
>>Novel_miRNA1	hg19_refGene_NR_033233	MOCS1	150	-23.91	150	-23.91	14895	17	3969	1783
>>Novel_miRNA1	hg19_refGene_NM_032753	RAX2	150	-23.58	150	-23.58	39104	17	1530	939
>>Novel_miRNA1	hg19_refGene_NR_029497	MIR24-2	150	-23.5	150	-23.5	39530	17	73	50
>>Novel_miRNA1	hg19_refGene_NM_032271	TRAF7	150	-23.34	150	-23.34	34173	17	1555	746
>>Novel_miRNA1	hg19_refGene_NM_000417	IL2RA	150	-23.24	150	-23.24	24173	17	2178	1776
>>Novel_miRNA1	hg19_refGene_NM_001032999	CBFA2T2	150	-23.13	150	-23.13	41491	17	5385	370
>>Novel_miRNA1	hg19_refGene_NM_005093	CBFA2T2	150	-23.13	150	-23.13	42068	17	5385	370
>>Novel_miRNA1	hg19_refGene_NM_001039709	CBFA2T2	150	-23.13	150	-23.13	42069	17	5385	370
>>Novel_miRNA1	hg19_refGene_NM_006129	BMP1	150	-23.03	150	-23.03	18464	17	599	288
>>Novel_miRNA1	hg19_refGene_NM_178568	RTN4RL1	150	-23.02	150	-23.02	35933	17	1819	1432
>>Novel_miRNA1	hg19_refGene_NM_001257135	LIF	150	-23	150	-23	43687	17	3367	513
>>Novel_miRNA1	hg19_refGene_NM_002309	LIF	150	-23	150	-23	43688	17	3204	350
>>Novel_miRNA1	hg19_refGene_NR_034157	LINC01501	150	-22.68	150	-22.68	19300	17	2020	105
>>Novel_miRNA1	hg19_refGene_NM_004226	STK17B	150	-22.56	150	-22.56	5440	17	3864	3030
>>Novel_miRNA1	hg19_refGene_NM_001282934	PRDM15	150	-22.3	150	-22.3	42725	17	3015	443
>>Novel_miRNA1	hg19_refGene_NM_001040424	PRDM15	150	-22.3	150	-22.3	42733	17	3015	443
>>Novel_miRNA1	hg19_refGene_NR_104258	PRDM15	150	-22.3	150	-22.3	42735	17	6551	3979
>>Novel_miRNA1	hg19_refGene_NR_104257	PRDM15	150	-22.3	150	-22.3	42736	17	6671	4099
>>Novel_miRNA1	hg19_refGene_NR_104260	PRDM15	150	-22.3	150	-22.3	42737	17	4992	3946
>>Novel_miRNA1	hg19_refGene_NM_017592	MED29	150	-22.25	150	-22.25	40111	17	2864	112
>>Novel_miRNA1	hg19_refGene_NM_001076785	SLC7A6	150	-22.24	150	-22.24	35083	17	4495	3865
>>Novel_miRNA1	hg19_refGene_NM_003983	SLC7A6	150	-22.24	150	-22.24	35086	17	4495	3865
>>Novel_miRNA1	hg19_refGene_NM_015174	ZFR2	150	-22.24	150	-22.24	39109	17	1925	1250
>>Novel_miRNA1	hg19_refGene_NM_001190228	RNF224	150	-22.23	150	-22.23	20924	17	552	116
>>Novel_miRNA1	hg19_refGene_NM_001278559	ZNF316	150	-21.83	150	-21.83	15823	17	3668	1771
>>Novel_miRNA1	hg19_refGene_NR_103735	GRIN2C	150	-21.82	150	-21.82	37532	17	4266	3764
>>Novel_miRNA1	hg19_refGene_NM_003033	ST3GAL1	150	-21.75	150	-21.75	18229	17	4916	3226
>>Novel_miRNA1	hg19_refGene_NM_173344	ST3GAL1	150	-21.75	150	-21.75	18230	17	4916	3226
>>Novel_miRNA1	hg19_refGene_NR_125819	LOC101929550	150	-21.67	150	-21.67	18579	17	5391	2958
>>Novel_miRNA1	hg19_refGene_NM_025219	DNAJC5	150	-21.53	150	-21.53	42577	17	4463	3180
>>Novel_miRNA1	hg19_refGene_NR_033842	TMEM72-AS1	150	-21.52	150	-21.52	23666	17	3300	2158
>>Novel_miRNA1	hg19_refGene_NM_032865	TNS4	150	-21.49	150	-21.49	36774	17	1760	603
>>Novel_miRNA1	hg19_refGene_NM_205843	NFIC	150	-21.4	150	-21.4	38609	17	6448	4090
>>Novel_miRNA1	hg19_refGene_NM_001245002	NFIC	150	-21.4	150	-21.4	38613	17	6448	4090
>>Novel_miRNA1	hg19_refGene_NM_005597	NFIC	150	-21.4	150	-21.4	38614	17	6448	4090
>>Novel_miRNA1	hg19_refGene_NM_001245004	NFIC	150	-21.4	150	-21.4	38616	17	6501	4143
>>Novel_miRNA1	hg19_refGene_NM_001245005	NFIC	150	-21.4	150	-21.4	38619	17	6501	4143
>>Novel_miRNA1	hg19_refGene_NR_040023	ERVK13-1	150	-21.35	150	-21.35	34206	17	8336	8255
>>Novel_miRNA1	hg19_refGene_NR_024591	POM121L1P	150	-21.35	150	-21.35	43569	17	3995	1973
>>Novel_miRNA1	hg19_refGene_NM_199054	MKNK2	150	-21.26	150	-21.26	39046	17	2142	771
>>Novel_miRNA1	hg19_refGene_NR_024553	ZNF204P	150	-20.73	150	-20.73	14359	17	2889	522
>>Novel_miRNA1	hg19_refGene_NR_002722	ZNF204P	150	-20.73	150	-20.73	14360	17	4009	1642
>>Novel_miRNA1	hg19_refGene_NM_031939	MRO	150	-20.66	150	-20.66	38417	17	4217	1
>>Novel_miRNA1	hg19_refGene_NM_001127176	MRO	150	-20.66	150	-20.66	38418	17	4217	1
>>Novel_miRNA1	hg19_refGene_NM_001127175	MRO	150	-20.66	150	-20.66	38419	17	4217	1
>>Novel_miRNA1	hg19_refGene_NM_001127174	MRO	150	-20.66	150	-20.66	38420	17	4217	1
>>Novel_miRNA1	hg19_refGene_NM_015166	MLC1	150	-20.57	150	-20.57	44071	17	2192	225
>>Novel_miRNA1	hg19_refGene_NM_139202	MLC1	150	-20.57	150	-20.57	44072	17	2192	225
>>Novel_miRNA1	hg19_refGene_NM_014851	KLHL21	150	-20.49	150	-20.49	1487	17	2641	1167
>>Novel_miRNA1	hg19_refGene_NM_001098816	TENM4	150	-20.4	150	-20.4	25282	17	4775	1531
>>Novel_miRNA1	hg19_refGene_NM_001001669	ARHGEF37	150	-20.29	150	-20.29	12981	17	2773	715
>>Novel_miRNA1	hg19_refGene_NR_046362	IL15RA	150	-20.29	150	-20.29	24167	17	1557	58
>>Novel_miRNA1	hg19_refGene_NR_026781	LINC00242	150	-20.24	150	-20.24	15617	17	2418	1591
>>Novel_miRNA1	hg19_refGene_NM_207370	GPR153	150	-20.22	150	-20.22	1469	17	1992	948
>>Novel_miRNA1	hg19_refGene_NM_183075	CYP2U1	150	-20.18	150	-20.18	11053	17	3034	1060
>>Novel_miRNA1	hg19_refGene_NM_024095	ASB8	150	-20.16	150	-20.16	28980	17	1577	1107
>>Novel_miRNA1	hg19_refGene_NM_005166	APLP1	150	-20.11	150	-20.11	39963	17	356	71
>>Novel_miRNA1	hg19_refGene_NM_001024807	APLP1	150	-20.11	150	-20.11	39968	17	356	71
>>Novel_miRNA1	hg19_refGene_NR_103772	LOC100288162	150	-20.06	150	-20.06	34395	17	1076	99
>>Novel_miRNA1	hg19_refGene_NR_103772	LOC100288162	150	-20.06	150	-20.06	34421	17	1076	99
>>Novel_miRNA1	hg19_refGene_NR_125406	LOC102724297	150	-20.05	150	-20.05	8629	17	951	17
>>Novel_miRNA1	hg19_refGene_NR_027336	URAHP	150	-20.02	150	-20.02	35379	17	1391	1071
